# Supplementary material for: Estimating the Global Prevalence of Zinc Deficiency: Results Based on Zinc Availability in National Food Supplies and the Prevalence of Stunting
Source: PLoS One. 2012 Nov 29;7(11):e50568. doi: 10.1371/journal.pone.0050568 (PMC3510072; doi:10.1371/journal.pone.0050568)
Supplement: Table S2 — National data on mean daily per capita energy, zinc, phytate and absorbable zinc contents of the national food supply, and estimated prevalence of inadequate zinc intake for 188 countries from 1990–2005. Estimates were calculated using the composite nutrient composition database, IZiNCG physiological requirements, the Miller Equation to estimate zinc absorption and an assumed 25% inter-individual variation in zinc intake. (XLS) [file pone.0050568.s003.xls]

## Sheet: Wessells_M2_Support Info Table2
Country	Year	Continent	GBD Region Code	GBD Region	UN Geographical Sub-Region	Population (thousands)	Energy (kcal)	Zinc (mg)	Phytate (mg)	Phytate : zinc molar ratio	% of energy from animal source foods	% of zinc from animal source foods	Total zinc per 1000 kcal (mg)	Estimated fractional absorption	Absorbable zinc (mg)	% mean physiological requirement	Estimated % of population with inadequate zinc intake	Risk category	Country rank by risk
Afghanistan	b1990	Asia	SOASIA	South Asia	Southern Asia	13531	2146	9.5	2208	23	8.4	13	4.4	22.8	2.2	126	20.4	medium	56
Afghanistan	b1995	Asia	SOASIA	South Asia	Southern Asia	19520	2123	9.3	2159	22.9	8.5	13.2	4.4	23.2	2.2	126.4	20.2	medium	59
Afghanistan	b2000	Asia	SOASIA	South Asia	Southern Asia	23111	2146	9.3	2166	23	8.1	12.8	4.4	23.1	2.2	126.7	19.9	medium	65
Afghanistan	b2005	Asia	SOASIA	South Asia	Southern Asia	27613	2149	9.4	2170	22.9	8.4	13.1	4.4	23.1	2.2	126.4	20.2	medium	60
Albania	b1990	Europe	CEEAEU	Central and Eastern Europe	Southern Europe	3256	2600	8.1	983	12	18.3	44.9	3.1	32.5	2.6	138.5	13.3	low	100
Albania	b1995	Europe	CEEAEU	Central and Eastern Europe	Southern Europe	3152	2872	10.4	965	9.2	24.9	53.7	3.6	29.6	3.1	162.6	6.2	low	159
Albania	b2000	Europe	CEEAEU	Central and Eastern Europe	Southern Europe	3076	2856	10.9	980	8.9	25.7	54.4	3.8	28.9	3.2	162.8	6.1	low	160
Albania	b2005	Europe	CEEAEU	Central and Eastern Europe	Southern Europe	3144	2888	11.9	959	8	29.6	59.1	4.1	28	3.3	168	5.3	low	172
Algeria	b1990	Africa	CANAME	Central Asia North Africa and Middle East	Northern Africa	25336	2913	8.8	1417	16	10.7	27.5	3	28	2.5	139	13.1	low	102
Algeria	b1995	Africa	CANAME	Central Asia North Africa and Middle East	Northern Africa	28242	2929	9	1477	16.2	9.9	27.4	3.1	27.3	2.5	135.3	14.8	low	94
Algeria	b2000	Africa	CANAME	Central Asia North Africa and Middle East	Northern Africa	30613	2969	9.1	1483	16.2	9.8	27.6	3.1	27.2	2.5	130.8	17.3	medium	78
Algeria	b2005	Africa	CANAME	Central Asia North Africa and Middle East	Northern Africa	32864	3096	10	1584	15.7	10.8	28.5	3.2	25.7	2.6	131.9	16.6	medium	82
American Samoa	b1990	Oceania	ESEASP	East and Southeast Asia and Pacific	Polynesia		2779	10.1	1499	14.7	17.4	45.9	3.6	26.1	2.6
American Samoa	b1995	Oceania	ESEASP	East and Southeast Asia and Pacific	Polynesia		2777	10.1	1499	14.7	17.3	45.7	3.6	26.1	2.6
American Samoa	b2000	Oceania	ESEASP	East and Southeast Asia and Pacific	Polynesia		2703	9.9	1467	14.7	17.5	45.7	3.7	26.6	2.6
American Samoa	b2005	Oceania	ESEASP	East and Southeast Asia and Pacific	Polynesia		2771	10.2	1490	14.5	17.7	46.1	3.7	26.1	2.7
Andorra	b1990	Europe	HIGHIN	High income	Southern Europe	53	3302	13.5	1100	8.1	32.1	63.4	4.1	25.3	3.4	166.9	5.4	low	166
Andorra	b1995	Europe	HIGHIN	High income	Southern Europe	63	3362	13.7	1119	8.1	31.6	63.1	4.1	25	3.4	166.4	5.5	low	164
Andorra	b2000	Europe	HIGHIN	High income	Southern Europe	65	3297	13.5	1097	8.1	31.8	63.2	4.1	25.4	3.4	165.3	5.7	low	163
Andorra	b2005	Europe	HIGHIN	High income	Southern Europe	75	3387	14	1146	8.1	31.9	63.2	4.1	24.6	3.4	165.8	5.6	low	169
Angola	b1990	Africa	SUSAAF	Sub-Saharan Africa	Middle Africa	10399	1833	5.9	1067	18	10.7	31.6	3.2	34.8	2.1	120.8	24.6	medium	42
Angola	b1995	Africa	SUSAAF	Sub-Saharan Africa	Middle Africa	12125	1884	6	1235	20.3	7.9	24.8	3.2	32.9	2	116.9	28.2	high	32
Angola	b2000	Africa	SUSAAF	Sub-Saharan Africa	Middle Africa	14002	2030	6.5	1352	20.6	7.7	25.6	3.2	31.2	2	119.4	25.8	high	36
Angola	b2005	Africa	SUSAAF	Sub-Saharan Africa	Middle Africa	16493	2171	6.8	1404	20.5	7.7	25.7	3.1	30.4	2.1	121	24.4	medium	38
Antigua and Barbuda	b1990	Americas	CALACA	Central and Andean Latin America and Caribbean	Caribbean	63	2589	10.3	781	7.5	33.9	65.2	4	31.4	3.2	171.3	4.8	low	173
Antigua and Barbuda	b1995	Americas	CALACA	Central and Andean Latin America and Caribbean	Caribbean	67	2346	9.2	711	7.7	32.2	64.5	3.9	33.8	3.1	163.1	6.1	low	160
Antigua and Barbuda	b2000	Americas	CALACA	Central and Andean Latin America and Caribbean	Caribbean	74	2280	8.9	723	8	31.3	64.7	3.9	34	3	158.1	7.1	low	152
Antigua and Barbuda	b2005	Americas	CALACA	Central and Andean Latin America and Caribbean	Caribbean	80	2320	9.3	740	7.9	32	64.4	4	33.3	3.1	159.6	6.8	low	157
Argentina	b1990	Americas	SOTRLA	Southern and Tropical Latin America	South America	32623	2919	15.4	633	4.1	31.5	77.8	5.3	26.5	4.1	212.6	1.7	low	187
Argentina	b1995	Americas	SOTRLA	Southern and Tropical Latin America	South America	34854	3082	15.4	662	4.3	31.6	76.7	5	26.3	4	209.5	1.8	low	187
Argentina	b2000	Americas	SOTRLA	Southern and Tropical Latin America	South America	36923	3117	15.2	679	4.4	30.9	76	4.9	26.4	4	206.2	2	low	188
Argentina	b2005	Americas	SOTRLA	Southern and Tropical Latin America	South America	38698	2961	14.3	659	4.6	29.6	76.1	4.8	27.5	3.9	199.9	2.3	low	188
Armenia	b1990	Asia	CANAME	Central Asia North Africa and Middle East	Western Asia	3508	2216	14.1	2695	19	19.9	30	6.4	18.3	2.6	135	15	medium	86
Armenia	b1995	Asia	CANAME	Central Asia North Africa and Middle East	Western Asia	3243	1998	12.6	2570	20.2	16	23.8	6.3	19.4	2.4	127.7	19.3	medium	65
Armenia	b2000	Asia	CANAME	Central Asia North Africa and Middle East	Western Asia	3085	2193	13.4	2737	20.2	16.4	24	6.1	18.5	2.5	126.1	20.4	medium	59
Armenia	b2005	Asia	CANAME	Central Asia North Africa and Middle East	Western Asia	3061	2258	14.4	2580	17.7	21.6	30.6	6.4	18.4	2.7	132.5	16.3	medium	86
Australia	b1990	Oceania	HIGHIN	High income	Australia and New Zealand	17030	3130	14.9	885	5.9	34.5	73	4.7	25.4	3.8	186.7	3.2	low	182
Australia	b1995	Oceania	HIGHIN	High income	Australia and New Zealand	18084	3062	14	818	5.8	33.7	73.1	4.6	26.7	3.7	184.5	3.3	low	182
Australia	b2000	Oceania	HIGHIN	High income	Australia and New Zealand	19165	3031	13.5	790	5.8	32.5	72.7	4.5	27.4	3.7	182.1	3.6	low	183
Australia	b2005	Oceania	HIGHIN	High income	Australia and New Zealand	20441	3123	13.8	846	6.1	32.7	71.6	4.4	26.7	3.7	179.7	3.8	low	185
Austria	b1990	Europe	HIGHIN	High income	Western Europe	7695	3443	13.7	1258	9.1	35.4	64.8	4	24.3	3.3	161.6	6.4	low	155
Austria	b1995	Europe	HIGHIN	High income	Western Europe	7942	3535	13.9	1156	8.3	35.9	67.2	3.9	24.7	3.4	166.4	5.5	low	165
Austria	b2000	Europe	HIGHIN	High income	Western Europe	8020	3721	14.3	1242	8.6	34.2	65.5	3.8	23.8	3.4	164.9	5.8	low	162
Austria	b2005	Europe	HIGHIN	High income	Western Europe	8224	3681	13.8	1345	9.7	30.6	61	3.7	23.7	3.3	156.7	7.4	low	152
Azerbaijan	b1990	Asia	CANAME	Central Asia North Africa and Middle East	Western Asia	7205	2438	15.1	3210	21	17.5	25.5	6.2	16.5	2.5	133.7	15.6	medium	82
Azerbaijan	b1995	Asia	CANAME	Central Asia North Africa and Middle East	Western Asia	7757	2198	13.9	3271	23.3	13.9	17.5	6.3	16.8	2.3	125.2	21	medium	56
Azerbaijan	b2000	Asia	CANAME	Central Asia North Africa and Middle East	Western Asia	8136	2422	15	3459	22.9	13.5	18.2	6.2	15.9	2.4	124.6	21.5	medium	54
Azerbaijan	b2005	Asia	CANAME	Central Asia North Africa and Middle East	Western Asia	8587	2957	18.2	4181	22.8	12.4	18.1	6.1	13.5	2.5	123.4	22.4	medium	46
Bahamas	b1990	Americas	CALACA	Central and Andean Latin America and Caribbean	Caribbean	257	2852	13.5	1166	8.6	31.9	61.9	4.7	25	3.4	178.3	3.9	low	179
Bahamas	b1995	Americas	CALACA	Central and Andean Latin America and Caribbean	Caribbean	279	2604	11.9	1076	8.9	29.9	60.6	4.6	27.1	3.2	169.2	5.1	low	168
Bahamas	b2000	Americas	CALACA	Central and Andean Latin America and Caribbean	Caribbean	298	2751	12.5	1105	8.8	31.1	61.7	4.5	26.3	3.3	170.1	5	low	171
Bahamas	b2005	Americas	CALACA	Central and Andean Latin America and Caribbean	Caribbean	320	2747	12.5	1118	8.9	30.2	60.7	4.5	26.2	3.3	165.5	5.7	low	168
Bahrain	b1990	Asia	CANAME	Central Asia North Africa and Middle East	Western Asia	492	2839	15	3342	22.1	12.3	20.6	5.3	16.2	2.4	124.6	21.5	medium	51
Bahrain	b1995	Asia	CANAME	Central Asia North Africa and Middle East	Western Asia	562	2856	15.1	3333	21.9	12.6	21.2	5.3	16.2	2.4	122.9	22.8	medium	48
Bahrain	b2000	Asia	CANAME	Central Asia North Africa and Middle East	Western Asia	634	2966	15.7	3439	21.8	12.8	21.6	5.3	15.7	2.5	122.8	22.9	medium	49
Bahrain	b2005	Asia	CANAME	Central Asia North Africa and Middle East	Western Asia	761	2944	15.4	3429	22	12.6	21.1	5.2	15.8	2.4	120.5	24.8	medium	35
Bangladesh	b1990	Asia	SOASIA	South Asia	Southern Asia	105316	1953	7	1455	20.5	2.9	7	3.6	29.7	2.1	116.8	28.3	high	29
Bangladesh	b1995	Asia	SOASIA	South Asia	Southern Asia	117608	1904	6.7	1367	20.1	3.1	7.8	3.5	30.8	2.1	113.9	31.3	high	24
Bangladesh	b2000	Asia	SOASIA	South Asia	Southern Asia	129622	2131	7.5	1541	20.3	3.2	8.2	3.5	28.5	2.1	115.6	29.5	high	27
Bangladesh	b2005	Asia	SOASIA	South Asia	Southern Asia	140426	2231	7.8	1576	20	3.6	9.2	3.5	27.9	2.2	115.4	29.7	high	27
Barbados	b1990	Americas	CALACA	Central and Andean Latin America and Caribbean	Caribbean	260	3199	12.5	1215	9.6	25.9	61.1	3.9	25.6	3.2	161.4	6.4	low	153
Barbados	b1995	Americas	CALACA	Central and Andean Latin America and Caribbean	Caribbean	264	3113	11.5	1241	10.7	23.8	56.5	3.7	26.4	3	151.5	8.7	low	135
Barbados	b2000	Americas	CALACA	Central and Andean Latin America and Caribbean	Caribbean	267	3158	11.4	1263	11	22.5	54.3	3.6	26.4	3	148.5	9.6	low	135
Barbados	b2005	Americas	CALACA	Central and Andean Latin America and Caribbean	Caribbean	271	3114	11.7	1246	10.6	23.9	54.9	3.8	26.2	3.1	149.3	9.3	low	136
Belarus	b1990	Europe	CEEAEU	Central and Eastern Europe	Eastern Europe	10175	3058	15.1	1801	11.8	27.9	52.3	4.9	20.7	3.1	157.8	7.2	low	146
Belarus	b1995	Europe	CEEAEU	Central and Eastern Europe	Eastern Europe	10185	3310	17	2247	13.1	29.1	49.4	5.1	18.1	3.1	153.7	8.1	low	141
Belarus	b2000	Europe	CEEAEU	Central and Eastern Europe	Eastern Europe	10003	3149	14.5	1714	11.7	27.2	51.4	4.6	21.5	3.1	151.6	8.7	low	143
Belarus	b2005	Europe	CEEAEU	Central and Eastern Europe	Eastern Europe	9783	3072	13.9	1582	11.3	25.6	50.1	4.5	22.5	3.1	150.2	9	low	137
Belgium	b1990	Europe	HIGHIN	High income	Western Europe	9970	3341	13.5	1103	8.1	31.9	63.2	4.1	25.3	3.4	166.5	5.5	low	164
Belgium	b1995	Europe	HIGHIN	High income	Western Europe	10133	3404	12.8	1034	8	31.7	62.4	3.8	26.5	3.4	164.5	5.8	low	162
Belgium	b2000	Europe	HIGHIN	High income	Western Europe	10259	3637	11.9	913	7.6	32.2	61.6	3.3	28.3	3.4	162.9	6.1	low	161
Belgium	b2005	Europe	HIGHIN	High income	Western Europe	10489	3665	11.8	974	8.2	31.9	59.8	3.2	27.9	3.3	159.4	6.8	low	156
Belgium-Luxembourg	b1990	Europe	HIGHIN	High income	Western Europe		3532	11.9	955	8	34.5	62.2	3.4	28	3.3
Belgium-Luxembourg	b1995	Europe	HIGHIN	High income	Western Europe		3572	11.8	913	7.7	32.8	61.3	3.3	28.4	3.3
Belgium-Luxembourg	b2000	Europe	HIGHIN	High income	Western Europe		3599	12.1	939	7.7	31.7	61.2	3.4	27.8	3.4
Belgium-Luxembourg	b2005	Europe	HIGHIN	High income	Western Europe		3382	13.4	1087	8	32	62.8	4	25.5	3.4
Belize	b1990	Americas	CALACA	Central and Andean Latin America and Caribbean	Central America	191	2565	8.7	1239	14.2	24	46.8	3.4	29.5	2.6	146.5	10.2	low	116
Belize	b1995	Americas	CALACA	Central and Andean Latin America and Caribbean	Central America	220	2575	8.7	1281	14.6	22.3	45	3.4	29.1	2.5	144	11.1	low	113
Belize	b2000	Americas	CALACA	Central and Andean Latin America and Caribbean	Central America	251	2633	9.1	1428	15.5	21.3	41.9	3.5	27.6	2.5	140.8	12.3	low	113
Belize	b2005	Americas	CALACA	Central and Andean Latin America and Caribbean	Central America	281	2730	9.8	1618	16.3	20.2	41	3.6	25.6	2.5	137.9	13.6	low	105
Benin	b1990	Africa	SUSAAF	Sub-Saharan Africa	Western Africa	4797	2253	8.1	1598	19.6	3.8	12.5	3.6	27.5	2.2	130	17.8	medium	70
Benin	b1995	Africa	SUSAAF	Sub-Saharan Africa	Western Africa	5654	2358	8.5	1670	19.4	3.8	12.1	3.6	26.6	2.3	131.7	16.8	medium	81
Benin	b2000	Africa	SUSAAF	Sub-Saharan Africa	Western Africa	6544	2440	8.7	1756	20	4	11.3	3.6	25.9	2.3	130.9	17.3	medium	79
Benin	b2005	Africa	SUSAAF	Sub-Saharan Africa	Western Africa	7649	2537	8.9	1799	20.1	4.1	10.8	3.5	25.5	2.3	129.9	17.9	medium	74
Bermuda	b1990	Americas	CALACA	Central and Andean Latin America and Caribbean	Northern America		3366	17.7	1738	9.7	28.8	58.9	5.3	19.3	3.4
Bermuda	b1995	Americas	CALACA	Central and Andean Latin America and Caribbean	Northern America		3294	17.2	1769	10.2	26.6	55.4	5.2	19.5	3.4
Bermuda	b2000	Americas	CALACA	Central and Andean Latin America and Caribbean	Northern America		3097	15.3	1418	9.2	26.3	61.2	4.9	22.2	3.4
Bermuda	b2005	Americas	CALACA	Central and Andean Latin America and Caribbean	Northern America		2975	13.7	1341	9.7	25.1	59.5	4.6	23.8	3.3
Bhutan	b1990	Asia	SOASIA	South Asia	Southern Asia	550	2158	9.5	2205	23	8.3	13	4.4	22.8	2.2	122.2	23.4	medium	45
Bhutan	b1995	Asia	SOASIA	South Asia	Southern Asia	525	2139	9.4	2176	22.9	8.4	13.2	4.4	23.1	2.2	122.3	23.2	medium	45
Bhutan	b2000	Asia	SOASIA	South Asia	Southern Asia	573	2071	9.1	2089	22.8	8.5	13.3	4.4	23.7	2.2	118.1	27	high	34
Bhutan	b2005	Asia	SOASIA	South Asia	Southern Asia	657	2163	9.4	2171	22.8	8.3	13.1	4.4	23.1	2.2	113.6	31.7	high	20
Bolivia (Plurinational State of)	b1990	Americas	CALACA	Central and Andean Latin America and Caribbean	South America	6672	2143	7.9	937	11.8	15	47.8	3.7	33.3	2.6	147	10.1	low	118
Bolivia (Plurinational State of)	b1995	Americas	CALACA	Central and Andean Latin America and Caribbean	South America	7473	2189	7.7	940	12.1	14.8	47.8	3.5	33.5	2.6	144.4	10.9	low	119
Bolivia (Plurinational State of)	b2000	Americas	CALACA	Central and Andean Latin America and Caribbean	South America	8322	2229	8.1	970	11.9	15.3	48.6	3.6	32.7	2.6	146.1	10.4	low	127
Bolivia (Plurinational State of)	b2005	Americas	CALACA	Central and Andean Latin America and Caribbean	South America	9144	2225	8.2	1004	12.2	16.2	48.2	3.7	32.2	2.6	144	11.1	low	118
Bosnia and Herzegovina	b1990	Europe	CEEAEU	Central and Eastern Europe	Southern Europe	4220	2688	9.5	1231	12.8	17.4	39.8	3.6	28.5	2.7	136.7	14.1	low	92
Bosnia and Herzegovina	b1995	Europe	CEEAEU	Central and Eastern Europe	Southern Europe	3439	2845	10.2	1516	14.7	11.9	29.8	3.6	25.9	2.7	131.8	16.7	medium	82
Bosnia and Herzegovina	b2000	Europe	CEEAEU	Central and Eastern Europe	Southern Europe	3653	2896	10.6	1515	14.2	14.9	32.8	3.6	25.6	2.7	132.2	16.5	medium	83
Bosnia and Herzegovina	b2005	Europe	CEEAEU	Central and Eastern Europe	Southern Europe	3785	3116	11.6	1729	14.8	15	32.4	3.7	23.5	2.7	131.8	16.7	medium	81
Botswana	b1990	Africa	SUSAAF	Sub-Saharan Africa	Southern Africa	1385	2175	8.8	1831	20.5	19.2	39.5	4.1	25.3	2.2	128.2	18.9	medium	64
Botswana	b1995	Africa	SUSAAF	Sub-Saharan Africa	Southern Africa	1586	2188	8.9	1847	20.6	17.5	38	4.1	25.2	2.2	124.9	21.2	medium	55
Botswana	b2000	Africa	SUSAAF	Sub-Saharan Africa	Southern Africa	1756	2141	8.1	1771	21.8	15.8	33.3	3.8	26.4	2.1	115.6	29.5	high	26
Botswana	b2005	Africa	SUSAAF	Sub-Saharan Africa	Southern Africa	1879	2202	8.1	1741	21.3	13.6	32.5	3.7	26.5	2.1	114.5	30.6	high	25
Brazil	b1990	Americas	SOTRLA	Southern and Tropical Latin America	South America	149764	2736	9.3	1107	11.8	16.7	50.2	3.4	29.9	2.8	148.4	9.6	low	123
Brazil	b1995	Americas	SOTRLA	Southern and Tropical Latin America	South America	161985	2814	10.3	1149	11	19.6	54.3	3.7	28.3	2.9	153.7	8.1	low	140
Brazil	b2000	Americas	SOTRLA	Southern and Tropical Latin America	South America	174287	2877	11.3	1192	10.5	22	57.1	3.9	26.9	3	157.3	7.3	low	151
Brazil	b2005	Americas	SOTRLA	Southern and Tropical Latin America	South America	185862	3074	12	1302	10.7	21.9	56.6	3.9	25.5	3.1	157.2	7.3	low	153
British Virgin Islands	b1990	Americas	CALACA	Central and Andean Latin America and Caribbean	Caribbean		2688	9.3	1132	12.1	20.2	49.8	3.4	29.6	2.7
British Virgin Islands	b1995	Americas	CALACA	Central and Andean Latin America and Caribbean	Caribbean		2730	9.5	1156	12	20.3	49.8	3.5	29.1	2.8
British Virgin Islands	b2000	Americas	CALACA	Central and Andean Latin America and Caribbean	Caribbean		2713	9.5	1152	12	20.4	50	3.5	29.2	2.8
British Virgin Islands	b2005	Americas	CALACA	Central and Andean Latin America and Caribbean	Caribbean		2686	9.5	1144	11.9	20.5	49.9	3.5	29.3	2.8
Brunei Darussalam	b1990	Asia	HIGHIN	High income	South-Eastern Asia	252	2783	11.5	1510	13	19.1	46.9	4.1	24.8	2.8	151.4	8.7	low	132
Brunei Darussalam	b1995	Asia	HIGHIN	High income	South-Eastern Asia	290	2889	12.6	1666	13.1	19.8	45.9	4.3	23.1	2.9	152.9	8.3	low	139
Brunei Darussalam	b2000	Asia	HIGHIN	High income	South-Eastern Asia	327	2916	12.3	1799	14.5	19	40.8	4.2	22.7	2.8	144.5	10.9	low	119
Brunei Darussalam	b2005	Asia	HIGHIN	High income	South-Eastern Asia	363	3045	12.1	1658	13.6	20.2	43	4	23.5	2.8	145.4	10.6	low	127
Bulgaria	b1990	Europe	CEEAEU	Central and Eastern Europe	Eastern Europe	8798	3369	11.3	1010	8.8	23.4	57.9	3.4	28.2	3.2	156.5	7.4	low	143
Bulgaria	b1995	Europe	CEEAEU	Central and Eastern Europe	Eastern Europe	8349	2898	10.1	878	8.6	22.8	58.1	3.5	30.8	3.1	150.6	8.9	low	133
Bulgaria	b2000	Europe	CEEAEU	Central and Eastern Europe	Eastern Europe	8003	2891	9.8	861	8.7	22.2	57.3	3.4	31.3	3.1	147.1	10	low	131
Bulgaria	b2005	Europe	CEEAEU	Central and Eastern Europe	Eastern Europe	7743	2837	8.5	845	9.9	21.1	53.9	3	33.4	2.8	134.4	15.3	medium	98
Burkina Faso	b1990	Africa	SUSAAF	Sub-Saharan Africa	Western Africa	9353	2395	9.8	3468	35	4.9	14.3	4.1	18.1	1.8	104.8	42.7	high	7
Burkina Faso	b1995	Africa	SUSAAF	Sub-Saharan Africa	Western Africa	10721	2539	10.3	3622	34.9	5.1	15.5	4	17.5	1.8	105.4	41.9	high	5
Burkina Faso	b2000	Africa	SUSAAF	Sub-Saharan Africa	Western Africa	12328	2520	10.4	3561	33.8	5.5	16.6	4.1	17.6	1.8	107.2	39.4	high	6
Burkina Faso	b2005	Africa	SUSAAF	Sub-Saharan Africa	Western Africa	14238	2665	11.1	3831	34.2	5.5	16.5	4.2	16.6	1.8	107.2	39.4	high	6
Burundi	b1990	Africa	SUSAAF	Sub-Saharan Africa	Eastern Africa	5601	2079	8.3	2130	25.4	2.8	7.5	4	24.1	2	115.9	29.2	high	25
Burundi	b1995	Africa	SUSAAF	Sub-Saharan Africa	Eastern Africa	6087	1946	7.6	1927	25.2	2.4	6.7	3.9	25.9	2	114.4	30.8	high	27
Burundi	b2000	Africa	SUSAAF	Sub-Saharan Africa	Eastern Africa	6426	1897	6.9	1697	24.4	1.9	5.9	3.6	28	1.9	111.9	33.6	high	18
Burundi	b2005	Africa	SUSAAF	Sub-Saharan Africa	Eastern Africa	7277	1892	6.7	1632	24	2.2	7.3	3.6	28.7	1.9	108.3	38	high	8
Cambodia	b1990	Asia	ESEASP	East and Southeast Asia and Pacific	South-Eastern Asia	9637	1885	6.9	1084	15.5	7.2	22.5	3.7	33.2	2.3	136.1	14.4	low	90
Cambodia	b1995	Asia	ESEASP	East and Southeast Asia and Pacific	South-Eastern Asia	11130	1935	7	1069	15.2	7.6	24.4	3.6	33.2	2.3	135.2	14.9	low	92
Cambodia	b2000	Asia	ESEASP	East and Southeast Asia and Pacific	South-Eastern Asia	12457	2063	7.5	1129	14.9	8.7	27	3.6	31.9	2.4	134	15.5	medium	89
Cambodia	b2005	Asia	ESEASP	East and Southeast Asia and Pacific	South-Eastern Asia	13353	2241	8.4	1307	15.4	9.3	27.6	3.8	29.3	2.5	132.4	16.4	medium	84
Cameroon	b1990	Africa	SUSAAF	Sub-Saharan Africa	Middle Africa	12204	2010	6.8	1701	24.8	6.6	22.2	3.4	28.1	1.9	110.3	35.5	high	14
Cameroon	b1995	Africa	SUSAAF	Sub-Saharan Africa	Middle Africa	13950	2018	7	1793	25.5	5.9	19.5	3.5	27.3	1.9	108.8	37.4	high	11
Cameroon	b2000	Africa	SUSAAF	Sub-Saharan Africa	Middle Africa	15722	2132	7.7	1939	25	6	18.8	3.6	25.7	2	111.7	33.8	high	16
Cameroon	b2005	Africa	SUSAAF	Sub-Saharan Africa	Middle Africa	17574	2236	8	2012	25.1	5.7	17.9	3.6	25.1	2	111.7	33.8	high	15
Canada	b1990	Americas	HIGHIN	High income	Northern America	27615	3041	11.8	991	8.3	30.8	61.6	3.9	27.8	3.3	161.6	6.4	low	156
Canada	b1995	Americas	HIGHIN	High income	Northern America	29286	3236	12	1078	8.9	27.2	58.7	3.7	27	3.2	159.1	6.9	low	151
Canada	b2000	Americas	HIGHIN	High income	Northern America	30722	3495	12.7	1167	9.1	27.1	58.5	3.6	25.7	3.3	159.2	6.8	low	153
Canada	b2005	Americas	HIGHIN	High income	Northern America	32272	3527	12.4	1207	9.6	26.2	57.1	3.5	25.7	3.2	154.1	8	low	145
Cape Verde	b1990	Africa	SUSAAF	Sub-Saharan Africa	Western Africa	350	3055	11.8	3171	26.6	12.5	22.2	3.9	18	2.1	124	21.9	medium	49
Cape Verde	b1995	Africa	SUSAAF	Sub-Saharan Africa	Western Africa	395	2913	10.8	2614	23.9	14.6	30.2	3.7	20.3	2.2	126.5	20.1	medium	61
Cape Verde	b2000	Africa	SUSAAF	Sub-Saharan Africa	Western Africa	437	3007	11.4	2569	22.4	15.6	31.7	3.8	20.1	2.3	128.5	18.8	medium	71
Cape Verde	b2005	Africa	SUSAAF	Sub-Saharan Africa	Western Africa	472	3137	11.9	2398	20	16.5	34.9	3.8	20.5	2.4	131.6	16.8	medium	78
Central African Republic	b1990	Africa	SUSAAF	Sub-Saharan Africa	Middle Africa	2945	1970	7.5	1346	17.8	10.9	33.9	3.8	30	2.2	127.9	19.1	medium	62
Central African Republic	b1995	Africa	SUSAAF	Sub-Saharan Africa	Middle Africa	3334	1939	7.9	1410	17.6	11.5	34.1	4.1	29	2.3	130.3	17.6	medium	78
Central African Republic	b2000	Africa	SUSAAF	Sub-Saharan Africa	Middle Africa	3702	2000	8.3	1472	17.5	11.9	35.1	4.2	28.1	2.3	131.8	16.7	medium	82
Central African Republic	b2005	Africa	SUSAAF	Sub-Saharan Africa	Middle Africa	4028	2020	8.7	1548	17.6	12.3	36	4.3	27.2	2.4	132.9	16.1	medium	89
Chad	b1990	Africa	SUSAAF	Sub-Saharan Africa	Middle Africa	6030	1920	7.7	2054	26.6	7.5	24.4	4	25.1	1.9	111.4	34.1	high	15
Chad	b1995	Africa	SUSAAF	Sub-Saharan Africa	Middle Africa	7028	1990	7.8	2305	29.2	6.5	20.8	3.9	23.6	1.9	107.4	39.1	high	10
Chad	b2000	Africa	SUSAAF	Sub-Saharan Africa	Middle Africa	8269	2193	9.3	2733	29.3	6.2	18.3	4.2	20.8	1.9	111.8	33.7	high	17
Chad	b2005	Africa	SUSAAF	Sub-Saharan Africa	Middle Africa	9802	2258	9.7	2980	30.3	5.7	16.2	4.3	19.7	1.9	111.1	34.5	high	13
Chile	b1990	Americas	SOTRLA	Southern and Tropical Latin America	South America	13125	2514	9.1	748	8.1	19.1	55.6	3.6	33.5	3.1	159.3	6.8	low	148
Chile	b1995	Americas	SOTRLA	Southern and Tropical Latin America	South America	13993	2707	10.3	753	7.2	22.1	60.6	3.8	31.7	3.3	169.4	5.1	low	169
Chile	b2000	Americas	SOTRLA	Southern and Tropical Latin America	South America	14878	2783	10.6	794	7.4	22.6	60.8	3.8	30.9	3.3	167	5.4	low	168
Chile	b2005	Americas	SOTRLA	Southern and Tropical Latin America	South America	15592	2909	11.3	879	7.7	23.9	60.5	3.9	29.3	3.3	165.4	5.7	low	167
China	b1990	Asia	CHINAR	China	Eastern Asia	1142622	2529	9.5	1441	15	12.5	36.4	3.8	27.1	2.6	131.5	16.9	medium	71
China	b1995	Asia	CHINAR	China	Eastern Asia	1216550	2759	11.4	1511	13.1	16.4	43.5	4.1	24.8	2.8	144.3	11	low	117
China	b2000	Asia	CHINAR	China	Eastern Asia	1267373	2886	13.1	1510	11.5	19.5	47.6	4.5	23.5	3.1	153	8.3	low	145
China	b2005	Asia	CHINAR	China	Eastern Asia	1308145	2915	13.7	1453	10.5	21.2	49.5	4.7	23.2	3.2	156.1	7.5	low	147
China, Hong Kong Special Administrative Region	b1990	Asia	CHINAR	China	Eastern Asia	5790	2430	9.8	1591	16.1	12.3	32.5	4	25.9	2.5	124.2	21.8	medium	50
China, Hong Kong Special Administrative Region	b1995	Asia	CHINAR	China	Eastern Asia	6156	2435	9.8	1583	15.9	12.5	33.1	4	25.8	2.5	123.7	22.2	medium	51
China, Hong Kong Special Administrative Region	b2000	Asia	CHINAR	China	Eastern Asia	6739	2451	9.9	1588	16	12.3	32.8	4	25.8	2.5	122.7	23	medium	48
China, Hong Kong Special Administrative Region	b2005	Asia	CHINAR	China	Eastern Asia	6842	2516	10.2	1601	15.6	12.8	34	4	25.4	2.6	123	22.7	medium	44
China, Macao Special Administrative Region	b1990	Asia	CHINAR	China	Eastern Asia		2441	9.8	1612	16.3	12.1	32.1	4	25.7	2.5
China, Macao Special Administrative Region	b1995	Asia	CHINAR	China	Eastern Asia		2405	9.7	1559	16	12.3	32.9	4	26.2	2.5
China, Macao Special Administrative Region	b2000	Asia	CHINAR	China	Eastern Asia		2422	9.8	1561	15.8	12.7	33.6	4	26	2.6
China, Macao Special Administrative Region	b2005	Asia	CHINAR	China	Eastern Asia		2486	10.1	1595	15.7	12.8	33.8	4.1	25.6	2.6
Colombia	b1990	Americas	CALACA	Central and Andean Latin America and Caribbean	South America	33220	2461	8.5	948	11.1	16.6	51.6	3.4	32.4	2.7	148.4	9.6	low	122
Colombia	b1995	Americas	CALACA	Central and Andean Latin America and Caribbean	South America	36456	2624	9.1	1089	11.9	17.2	50	3.5	30.3	2.7	147	10	low	125
Colombia	b2000	Americas	CALACA	Central and Andean Latin America and Caribbean	South America	39780	2689	9.1	1092	11.9	17.2	49.7	3.4	30.2	2.7	145.1	10.7	low	121
Colombia	b2005	Americas	CALACA	Central and Andean Latin America and Caribbean	South America	43049	2726	9.1	1043	11.4	17.8	51.1	3.3	30.7	2.8	145.2	10.7	low	125
Comoros	b1990	Africa	SUSAAF	Sub-Saharan Africa	Eastern Africa	440	2282	6.9	1526	21.8	5.1	15.4	3	29.2	2	117.5	27.5	high	33
Comoros	b1995	Africa	SUSAAF	Sub-Saharan Africa	Eastern Africa	495	2243	6.8	1475	21.6	5.1	15.3	3	29.8	2	114.1	31.1	high	26
Comoros	b2000	Africa	SUSAAF	Sub-Saharan Africa	Eastern Africa	563	2161	6.6	1471	22.3	4.3	11.9	3	30.1	2	110.4	35.3	high	11
Comoros	b2005	Africa	SUSAAF	Sub-Saharan Africa	Eastern Africa	644	2244	6.7	1471	21.7	5.1	14.2	3	29.9	2	113.2	32	high	18
Congo	b1990	Africa	SUSAAF	Sub-Saharan Africa	Middle Africa	2393	2049	5.8	1055	18	7.4	23.2	2.8	35.1	2	116.1	29	high	27
Congo	b1995	Africa	SUSAAF	Sub-Saharan Africa	Middle Africa	2739	2015	5.9	1004	16.9	7.5	24.7	2.9	35.6	2.1	118.3	26.8	high	34
Congo	b2000	Africa	SUSAAF	Sub-Saharan Africa	Middle Africa	3135	2328	6.1	1091	17.6	5.9	20.1	2.6	34.2	2.1	117.8	27.3	high	31
Congo	b2005	Africa	SUSAAF	Sub-Saharan Africa	Middle Africa	3544	2524	6.8	1153	16.8	6.9	23.7	2.7	32.6	2.2	124.5	21.6	medium	50
Cook Islands	b1990	Oceania	ESEASP	East and Southeast Asia and Pacific	Polynesia		2798	10.3	1509	14.5	17.6	45.9	3.7	25.9	2.7
Cook Islands	b1995	Oceania	ESEASP	East and Southeast Asia and Pacific	Polynesia		2708	9.9	1469	14.7	17.6	46	3.7	26.5	2.6
Cook Islands	b2000	Oceania	ESEASP	East and Southeast Asia and Pacific	Polynesia		2782	10.2	1492	14.5	17.8	46.2	3.7	26.1	2.7
Cook Islands	b2005	Oceania	ESEASP	East and Southeast Asia and Pacific	Polynesia		2828	10.4	1535	14.7	17.6	45.9	3.7	25.7	2.7
Costa Rica	b1990	Americas	CALACA	Central and Andean Latin America and Caribbean	Central America	3069	2828	9.3	1402	15	16.3	42.2	3.3	27.6	2.6	137.5	13.7	low	96
Costa Rica	b1995	Americas	CALACA	Central and Andean Latin America and Caribbean	Central America	3476	2818	9.2	1268	13.6	18.1	44.4	3.3	28.6	2.6	140.6	12.4	low	106
Costa Rica	b2000	Americas	CALACA	Central and Andean Latin America and Caribbean	Central America	3915	2870	9.2	1211	13	19.1	44.1	3.2	29	2.7	139.5	12.9	low	109
Costa Rica	b2005	Americas	CALACA	Central and Andean Latin America and Caribbean	Central America	4307	2846	9.5	1369	14.3	19.6	43	3.3	27.6	2.6	133.6	15.7	medium	93
Côte d'Ivoire	b1990	Africa	SUSAAF	Sub-Saharan Africa	Western Africa	12537	2329	8.1	2094	25.7	6.9	18.8	3.5	24.5	2	112.7	32.6	high	17
Côte d'Ivoire	b1995	Africa	SUSAAF	Sub-Saharan Africa	Western Africa	14672	2427	8.4	2180	25.7	6.9	18.9	3.5	23.8	2	112.5	32.9	high	21
Côte d'Ivoire	b2000	Africa	SUSAAF	Sub-Saharan Africa	Western Africa	16569	2345	8.1	2085	25.6	6.8	18.9	3.4	24.6	2	110.5	35.2	high	12
Côte d'Ivoire	b2005	Africa	SUSAAF	Sub-Saharan Africa	Western Africa	18040	2448	8.5	2191	25.6	6.9	19	3.5	23.7	2	112	33.4	high	17
Croatia	b1990	Europe	CEEAEU	Central and Eastern Europe	Southern Europe	4528	2639	9	837	9.2	25.3	56.4	3.4	32.8	2.9	145	10.7	low	112
Croatia	b1995	Europe	CEEAEU	Central and Eastern Europe	Southern Europe	4644	2391	7.8	806	10.3	21.7	49.2	3.3	34.9	2.7	132.4	16.4	medium	83
Croatia	b2000	Europe	CEEAEU	Central and Eastern Europe	Southern Europe	4515	2537	8.7	969	11.1	21	46.3	3.4	31.8	2.8	133.8	15.6	medium	88
Croatia	b2005	Europe	CEEAEU	Central and Eastern Europe	Southern Europe	4444	2906	9.6	990	10.2	22.8	52.4	3.3	30.4	2.9	140.7	12.4	low	112
Cuba	b1990	Americas	CALACA	Central and Andean Latin America and Caribbean	Caribbean	10548	3011	9.1	1060	11.5	19.7	47.3	3	30.5	2.8	138.1	13.5	low	98
Cuba	b1995	Americas	CALACA	Central and Andean Latin America and Caribbean	Caribbean	10914	2557	7.7	1045	13.4	13.5	38.7	3	32.4	2.5	124.4	21.6	medium	53
Cuba	b2000	Americas	CALACA	Central and Andean Latin America and Caribbean	Caribbean	11103	3106	9.8	1494	15.1	11.1	32.8	3.2	26.4	2.6	127.6	19.4	medium	68
Cuba	b2005	Americas	CALACA	Central and Andean Latin America and Caribbean	Caribbean	11242	3410	11.2	1851	16.4	10.3	29.7	3.3	23.3	2.6	126.4	20.2	medium	61
Cyprus	b1990	Asia	HIGHIN	High income	Western Asia	641	3101	12.7	1044	8.2	26.1	61.4	4.1	26.5	3.4	169.6	5	low	171
Cyprus	b1995	Asia	HIGHIN	High income	Western Asia	672	3256	13.5	1108	8.1	27.6	61.7	4.2	25.3	3.4	171.3	4.8	low	172
Cyprus	b2000	Asia	HIGHIN	High income	Western Asia	708	3209	14.3	1226	8.5	29.4	60.5	4.5	23.9	3.4	169.9	5	low	170
Cyprus	b2005	Asia	HIGHIN	High income	Western Asia	740	3171	14.2	1308	9.1	28.4	58.4	4.5	23.6	3.3	162.8	6.1	low	162
Czech Republic	b1990	Europe	CEEAEU	Central and Eastern Europe	Eastern Europe	10305	3070	11	943	8.5	28.3	60.9	3.6	29.1	3.2	158.2	7.1	low	147
Czech Republic	b1995	Europe	CEEAEU	Central and Eastern Europe	Eastern Europe	10305	3153	11.2	1018	9	27.1	59.9	3.6	28.3	3.2	154.5	7.9	low	145
Czech Republic	b2000	Europe	CEEAEU	Central and Eastern Europe	Eastern Europe	10235	3172	10.9	1074	9.8	26.3	56.9	3.4	28.2	3.1	147.6	9.9	low	132
Czech Republic	b2005	Europe	CEEAEU	Central and Eastern Europe	Eastern Europe	10253	3306	12	1352	11.2	25.8	52.5	3.6	25.2	3	144.2	11	low	120
Czechoslovakia	b1990	Europe	CEEAEU	Central and Eastern Europe	Eastern Europe		3663	14.3	1312	9.1	30	61.7	3.9	23.5	3.4
Czechoslovakia	b1995	Europe	CEEAEU	Central and Eastern Europe	Eastern Europe		3279	12.1	1167	9.6	27.2	58.1	3.7	26.3	3.2
Czechoslovakia	b2000	Europe	CEEAEU	Central and Eastern Europe	Eastern Europe		3169	11.6	1195	10.2	26.2	53.6	3.7	26.6	3.1
Czechoslovakia	b2005	Europe	CEEAEU	Central and Eastern Europe	Eastern Europe		3239	11.9	1241	10.3	26.3	53.6	3.7	26	3.1
Democratic People's Republic of Korea	b1990	Asia	ESEASP	East and Southeast Asia and Pacific	Eastern Asia	20222	2321	9.8	1936	19.7	9.9	23.3	4.2	24	2.3	119.8	25.4	high	39
Democratic People's Republic of Korea	b1995	Asia	ESEASP	East and Southeast Asia and Pacific	Eastern Asia	21723	2240	8.4	1827	21.6	5.6	15.4	3.7	25.7	2.2	110.4	35.3	high	15
Democratic People's Republic of Korea	b2000	Asia	ESEASP	East and Southeast Asia and Pacific	Eastern Asia	22910	2158	8.2	1678	20.3	6.2	16.8	3.8	26.8	2.2	112.3	33.1	high	19
Democratic People's Republic of Korea	b2005	Asia	ESEASP	East and Southeast Asia and Pacific	Eastern Asia	23749	2203	8.4	1639	19.4	7.1	19	3.8	26.9	2.3	113.9	31.2	high	23
Democratic Republic of the Congo	b1990	Africa	SUSAAF	Sub-Saharan Africa	Middle Africa	36639	2220	6.1	1357	22.1	2.1	8.1	2.7	31.7	1.9	113.1	32.2	high	18
Democratic Republic of the Congo	b1995	Africa	SUSAAF	Sub-Saharan Africa	Middle Africa	43971	1892	5.2	1176	22.5	2.1	7.9	2.7	34.7	1.8	106.1	40.9	high	7
Democratic Republic of the Congo	b2000	Africa	SUSAAF	Sub-Saharan Africa	Middle Africa	49923	1629	4.4	1015	22.7	2.1	8	2.7	37.8	1.7	98.7	52.1	high	2
Democratic Republic of the Congo	b2005	Africa	SUSAAF	Sub-Saharan Africa	Middle Africa	57541	1610	4.4	1021	23	2.1	8	2.7	37.8	1.7	97.4	54.3	high	1
Denmark	b1990	Europe	HIGHIN	High income	Northern Europe	5146	3181	13.5	1350	9.9	38.4	60.3	4.2	23.9	3.2	155.6	7.6	low	140
Denmark	b1995	Europe	HIGHIN	High income	Northern Europe	5235	3281	14	1461	10.4	38	57.7	4.3	23	3.2	155.6	7.7	low	147
Denmark	b2000	Europe	HIGHIN	High income	Northern Europe	5340	3299	14.9	1459	9.7	39	59.3	4.5	22.3	3.3	161.9	6.3	low	155
Denmark	b2005	Europe	HIGHIN	High income	Northern Europe	5422	3338	14.8	1417	9.5	38.6	59.2	4.4	22.5	3.3	162.5	6.2	low	160
Djibouti	b1990	Africa	SUSAAF	Sub-Saharan Africa	Eastern Africa	555	2051	6.5	1064	16.3	9.7	32.6	3.2	34	2.2	126	20.5	medium	55
Djibouti	b1995	Africa	SUSAAF	Sub-Saharan Africa	Eastern Africa	632	2186	6.4	949	14.6	9.9	36.6	2.9	35.4	2.3	129.1	18.4	medium	71
Djibouti	b2000	Africa	SUSAAF	Sub-Saharan Africa	Eastern Africa	731	2280	6.7	951	14.1	10	36.3	2.9	35	2.3	130.2	17.7	medium	75
Djibouti	b2005	Africa	SUSAAF	Sub-Saharan Africa	Eastern Africa	810	2489	7.6	1093	14.3	9.6	34.8	3	32.1	2.4	133.2	16	medium	92
Dominica	b1990	Americas	CALACA	Central and Andean Latin America and Caribbean	Caribbean	69	3168	10.8	1219	11.2	20.8	51.6	3.4	27.3	2.9	155.6	7.6	low	141
Dominica	b1995	Americas	CALACA	Central and Andean Latin America and Caribbean	Caribbean	69	3123	11.2	1311	11.7	21.4	51.6	3.6	26.3	2.9	154	8	low	143
Dominica	b2000	Americas	CALACA	Central and Andean Latin America and Caribbean	Caribbean	69	3163	12	1469	12.1	22.9	50.8	3.8	24.5	3	153.4	8.2	low	147
Dominica	b2005	Americas	CALACA	Central and Andean Latin America and Caribbean	Caribbean	70	3226	13.1	1697	12.9	22.3	48.2	4.1	22.5	2.9	151.5	8.7	low	141
Dominican Republic	b1990	Americas	CALACA	Central and Andean Latin America and Caribbean	Caribbean	7204	2341	6.8	963	14.1	12.2	39.2	2.9	34.7	2.3	128.4	18.8	medium	66
Dominican Republic	b1995	Americas	CALACA	Central and Andean Latin America and Caribbean	Caribbean	7916	2366	6.7	903	13.4	13.4	43.8	2.8	35.5	2.4	128.5	18.7	medium	69
Dominican Republic	b2000	Americas	CALACA	Central and Andean Latin America and Caribbean	Caribbean	8602	2346	6.6	877	13.2	14.1	44.2	2.8	36	2.4	126.2	20.3	medium	60
Dominican Republic	b2005	Americas	CALACA	Central and Andean Latin America and Caribbean	Caribbean	9264	2356	6.8	895	13	14.4	44.5	2.9	35.3	2.4	127.5	19.4	medium	68
Ecuador	b1990	Americas	CALACA	Central and Andean Latin America and Caribbean	South America	10268	2207	6.6	690	10.4	16.2	46.4	3	38.4	2.5	138.8	13.2	low	101
Ecuador	b1995	Americas	CALACA	Central and Andean Latin America and Caribbean	South America	11382	2220	7.6	760	9.9	19.4	49.1	3.4	35.8	2.7	146.2	10.3	low	124
Ecuador	b2000	Americas	CALACA	Central and Andean Latin America and Caribbean	South America	12353	2243	7.9	731	9.2	20.7	52.5	3.5	35.6	2.8	149.8	9.2	low	138
Ecuador	b2005	Americas	CALACA	Central and Andean Latin America and Caribbean	South America	13428	2276	8.3	686	8.2	22.9	56.9	3.6	35.6	2.9	154.5	7.9	low	146
Egypt	b1990	Africa	CANAME	Central Asia North Africa and Middle East	Northern Africa	56797	3137	11.5	1914	16.5	6.7	14.5	3.7	22.7	2.6	145.3	10.6	low	114
Egypt	b1995	Africa	CANAME	Central Asia North Africa and Middle East	Northern Africa	62208	3226	12.1	2029	16.6	6.6	14.9	3.7	21.8	2.6	144.1	11	low	116
Egypt	b2000	Africa	CANAME	Central Asia North Africa and Middle East	Northern Africa	67672	3280	12.4	2061	16.5	7.4	16	3.8	21.5	2.7	142.2	11.8	low	115
Egypt	b2005	Africa	CANAME	Central Asia North Africa and Middle East	Northern Africa	74233	3210	12.3	2000	16.1	7.7	16.8	3.8	21.8	2.7	141.3	12.1	low	113
El Salvador	b1990	Americas	CALACA	Central and Andean Latin America and Caribbean	Central America	5342	2424	8.9	2554	28.4	10.8	18.3	3.7	21.7	1.9	109.1	36.9	high	11
El Salvador	b1995	Americas	CALACA	Central and Andean Latin America and Caribbean	Central America	5723	2483	9.2	2570	27.7	11.3	20	3.7	21.5	2	109.8	36	high	14
El Salvador	b2000	Americas	CALACA	Central and Andean Latin America and Caribbean	Central America	5936	2618	9.7	2495	25.6	12.8	23.6	3.7	21.5	2.1	114.3	30.9	high	23
El Salvador	b2005	Americas	CALACA	Central and Andean Latin America and Caribbean	Central America	6064	2657	10.3	2496	24	14.9	27	3.9	21.1	2.2	117.1	28	high	30
Equatorial Guinea	b1990	Africa	SUSAAF	Sub-Saharan Africa	Middle Africa	375	2174	6.7	1269	18.7	7.8	25.8	3.1	31.6	2.1	117.4	27.7	high	32
Equatorial Guinea	b1995	Africa	SUSAAF	Sub-Saharan Africa	Middle Africa	444	2175	6.8	1269	18.5	8.1	26.7	3.1	31.5	2.1	121.1	24.3	medium	41
Equatorial Guinea	b2000	Africa	SUSAAF	Sub-Saharan Africa	Middle Africa	522	2173	6.8	1265	18.5	8.1	26.7	3.1	31.6	2.1	120.4	24.9	medium	38
Equatorial Guinea	b2005	Africa	SUSAAF	Sub-Saharan Africa	Middle Africa	609	2162	6.6	1258	18.8	7.6	25.4	3.1	31.9	2.1	117.1	28	high	29
Eritrea	b1990	Africa	SUSAAF	Sub-Saharan Africa	Eastern Africa	3134	2180	8	1402	17.4	6.3	18.2	3.7	29	2.3	134	15.5	medium	83
Eritrea	b1995	Africa	SUSAAF	Sub-Saharan Africa	Eastern Africa	3242	2143	7.8	1366	17.4	5.4	17.4	3.6	29.5	2.3	134	15.5	medium	88
Eritrea	b2000	Africa	SUSAAF	Sub-Saharan Africa	Eastern Africa	3693	2139	7.5	1315	17.3	5.1	17.5	3.5	30.2	2.3	130.6	17.4	medium	76
Eritrea	b2005	Africa	SUSAAF	Sub-Saharan Africa	Eastern Africa	4479	2203	7.5	1345	17.8	4.7	16.9	3.4	30	2.2	126.9	19.8	medium	64
Estonia	b1990	Europe	CEEAEU	Central and Eastern Europe	Northern Europe	1558	2760	13.2	1247	9.4	34	60.6	4.8	24.7	3.3	164.3	5.9	low	161
Estonia	b1995	Europe	CEEAEU	Central and Eastern Europe	Northern Europe	1442	2899	14.1	1645	11.6	30.9	51.8	4.8	22.1	3.1	154.1	8	low	144
Estonia	b2000	Europe	CEEAEU	Central and Eastern Europe	Northern Europe	1372	3065	14.6	1949	13.2	27.9	47.4	4.8	20.4	3	145.8	10.4	low	126
Estonia	b2005	Europe	CEEAEU	Central and Eastern Europe	Northern Europe	1347	3119	14.2	1818	12.7	26.2	46.9	4.6	21.2	3	145.6	10.5	low	128
Ethiopia	b1990	Africa	SUSAAF	Sub-Saharan Africa	Eastern Africa	48482	2067	8.6	1439	16.6	6.5	16.1	4.2	28	2.4	139.5	12.9	low	103
Ethiopia	b1995	Africa	SUSAAF	Sub-Saharan Africa	Eastern Africa	57073	2001	9.1	1507	16.4	4.9	11.9	4.6	27	2.5	143.1	11.4	low	111
Ethiopia	b2000	Africa	SUSAAF	Sub-Saharan Africa	Eastern Africa	65677	2152	9.9	1657	16.6	4.2	10.3	4.6	25.3	2.5	145.7	10.5	low	124
Ethiopia	b2005	Africa	SUSAAF	Sub-Saharan Africa	Eastern Africa	74323	2256	10.2	1724	16.7	4.4	10.7	4.5	24.7	2.5	144.2	11	low	119
Ethiopia PDR	b1990	Africa	SUSAAF	Sub-Saharan Africa	Eastern Africa		1969	9.3	1567	16.7	5.3	12.4	4.7	26.5	2.5
Ethiopia PDR	b1995	Africa	SUSAAF	Sub-Saharan Africa	Eastern Africa		2015	8.5	1452	17	6.2	15.7	4.2	28.1	2.4
Ethiopia PDR	b2000	Africa	SUSAAF	Sub-Saharan Africa	Eastern Africa		2386	9	1554	17.1	7.8	20.2	3.8	26.8	2.4
Ethiopia PDR	b2005	Africa	SUSAAF	Sub-Saharan Africa	Eastern Africa		2307	8.6	1478	17	7.8	20.5	3.7	27.7	2.4
Fiji	b1990	Oceania	ESEASP	East and Southeast Asia and Pacific	Melanesia	732	2629	10	1199	11.9	19.7	51.3	3.8	28.3	2.8	154.4	7.9	low	137
Fiji	b1995	Oceania	ESEASP	East and Southeast Asia and Pacific	Melanesia	774	2773	10.6	1281	12	20.1	49.5	3.8	27	2.9	154.5	7.9	low	146
Fiji	b2000	Oceania	ESEASP	East and Southeast Asia and Pacific	Melanesia	811	2885	10.5	1321	12.4	18.4	48.1	3.7	26.8	2.8	151.1	8.8	low	140
Fiji	b2005	Oceania	ESEASP	East and Southeast Asia and Pacific	Melanesia	824	3030	10.5	1380	13.1	17.4	45.6	3.5	26.5	2.8	144.4	10.9	low	121
Finland	b1990	Europe	HIGHIN	High income	Northern Europe	4991	3111	15.2	1102	7.2	39.8	69.5	4.9	23.8	3.6	177.2	4.1	low	178
Finland	b1995	Europe	HIGHIN	High income	Northern Europe	5106	3013	14.7	1095	7.4	39.7	68.6	4.9	24.2	3.6	174.7	4.4	low	176
Finland	b2000	Europe	HIGHIN	High income	Northern Europe	5177	3147	15	1113	7.3	38.1	68.3	4.8	23.9	3.6	174.7	4.4	low	178
Finland	b2005	Europe	HIGHIN	High income	Northern Europe	5248	3168	15.6	1219	7.7	37.1	66.8	4.9	22.9	3.6	172.7	4.6	low	179
France	b1990	Europe	HIGHIN	High income	Western Europe	56727	3424	15.9	919	5.7	39.8	72	4.6	24.2	3.8	189.3	3	low	185
France	b1995	Europe	HIGHIN	High income	Western Europe	57865	3421	15.2	878	5.7	39.5	72.3	4.4	25.1	3.8	186.9	3.1	low	185
France	b2000	Europe	HIGHIN	High income	Western Europe	59092	3527	15.7	990	6.2	39.1	70.7	4.5	24	3.8	184	3.4	low	184
France	b2005	Europe	HIGHIN	High income	Western Europe	60971	3459	14.8	999	6.7	36.6	68.5	4.3	24.8	3.7	178.4	3.9	low	184
French Polynesia	b1990	Oceania	ESEASP	East and Southeast Asia and Pacific	Polynesia		2596	11.6	1015	8.7	29.8	61.8	4.5	27.9	3.2
French Polynesia	b1995	Oceania	ESEASP	East and Southeast Asia and Pacific	Polynesia		2767	12.6	1227	9.7	29.3	59.9	4.5	25.5	3.2
French Polynesia	b2000	Oceania	ESEASP	East and Southeast Asia and Pacific	Polynesia		2931	13.4	1317	9.7	28.3	59.3	4.6	24.2	3.2
French Polynesia	b2005	Oceania	ESEASP	East and Southeast Asia and Pacific	Polynesia		3096	14.5	1383	9.5	29.1	60.2	4.7	23	3.3
Gabon	b1990	Africa	SUSAAF	Sub-Saharan Africa	Middle Africa	931	2567	8.6	1289	14.8	13.3	41.6	3.4	29.2	2.5	141.3	12.1	low	107
Gabon	b1995	Africa	SUSAAF	Sub-Saharan Africa	Middle Africa	1086	2621	8.8	1290	14.6	13.9	40.7	3.3	29	2.5	143	11.4	low	110
Gabon	b2000	Africa	SUSAAF	Sub-Saharan Africa	Middle Africa	1237	2711	8.8	1380	15.5	13.2	37.7	3.3	28.2	2.5	139.1	13	low	105
Gabon	b2005	Africa	SUSAAF	Sub-Saharan Africa	Middle Africa	1371	2756	9.3	1440	15.3	13.9	39.1	3.4	27.3	2.5	138.7	13.2	low	106
Gambia	b1990	Africa	SUSAAF	Sub-Saharan Africa	Western Africa	965	2657	7.4	1736	23.2	4.6	16.9	2.8	27.2	2	117.8	27.2	high	34
Gambia	b1995	Africa	SUSAAF	Sub-Saharan Africa	Western Africa	1129	2451	6.6	1565	23.3	4.9	15.9	2.7	29.3	1.9	113.1	32.1	high	22
Gambia	b2000	Africa	SUSAAF	Sub-Saharan Africa	Western Africa	1301	2455	6.8	1705	24.8	5.3	15.3	2.8	28	1.9	110.8	34.9	high	13
Gambia	b2005	Africa	SUSAAF	Sub-Saharan Africa	Western Africa	1507	2499	6.9	1722	24.7	5.8	17.3	2.8	27.9	1.9	110.8	34.9	high	12
Georgia	b1990	Asia	CANAME	Central Asia North Africa and Middle East	Western Asia	5425	2134	13.2	2735	20.5	18.9	29.1	6.2	18.6	2.5	124.8	21.3	medium	52
Georgia	b1995	Asia	CANAME	Central Asia North Africa and Middle East	Western Asia	5082	2096	13	2862	21.9	16.4	25.7	6.2	18.3	2.4	120.3	25	high	39
Georgia	b2000	Asia	CANAME	Central Asia North Africa and Middle East	Western Asia	4752	2487	14.9	3206	21.3	18	27	6	16.6	2.5	122.6	23.1	medium	47
Georgia	b2005	Asia	CANAME	Central Asia North Africa and Middle East	Western Asia	4482	2828	16.2	3465	21.3	18.8	26.9	5.7	15.5	2.5	121.9	23.6	medium	41
Germany	b1990	Europe	HIGHIN	High income	Western Europe	79227	3369	14.2	1492	10.4	34.2	58.3	4.2	22.6	3.2	155.3	7.7	low	139
Germany	b1995	Europe	HIGHIN	High income	Western Europe	81864	3280	12.8	1353	10.4	32.5	57.5	3.9	24.5	3.1	151.4	8.7	low	134
Germany	b2000	Europe	HIGHIN	High income	Western Europe	82290	3383	12.8	1366	10.6	31.6	56.5	3.8	24.5	3.1	149.5	9.3	low	137
Germany	b2005	Europe	HIGHIN	High income	Western Europe	82550	3472	12.6	1283	10.1	31.2	57.2	3.6	25.1	3.2	150.4	9	low	138
Ghana	b1990	Africa	SUSAAF	Sub-Saharan Africa	Western Africa	14831	2090	6.1	1096	17.7	5.3	15.9	2.9	34.2	2.1	119.1	26.1	high	37
Ghana	b1995	Africa	SUSAAF	Sub-Saharan Africa	Western Africa	17000	2456	7	1293	18.2	4.2	12.8	2.9	31	2.2	122.9	22.8	medium	47
Ghana	b2000	Africa	SUSAAF	Sub-Saharan Africa	Western Africa	19209	2586	7.2	1339	18.4	4.5	12.8	2.8	30.4	2.2	122.3	23.3	medium	46
Ghana	b2005	Africa	SUSAAF	Sub-Saharan Africa	Western Africa	21656	2780	7.8	1437	18.2	4.4	12.9	2.8	28.9	2.3	124.5	21.6	medium	51
Greece	b1990	Europe	HIGHIN	High income	Southern Europe	10179	3610	12.9	1127	8.7	21	55.7	3.6	25.8	3.3	161.4	6.4	low	154
Greece	b1995	Europe	HIGHIN	High income	Southern Europe	10654	3560	13	1104	8.4	22.4	56.9	3.6	25.8	3.4	160.9	6.5	low	155
Greece	b2000	Europe	HIGHIN	High income	Southern Europe	10982	3662	13.9	1228	8.8	22.7	56.3	3.8	24.3	3.4	160.6	6.6	low	154
Greece	b2005	Europe	HIGHIN	High income	Southern Europe	11187	3714	14.3	1369	9.5	23	54.5	3.8	23.2	3.3	157.4	7.2	low	154
Greenland	b1990	Americas	HIGHIN	High income	Northern America		3260	13.3	1080	8	32.3	63.5	4.1	25.6	3.4
Greenland	b1995	Americas	HIGHIN	High income	Northern America		3310	13.5	1101	8.1	32	63.3	4.1	25.3	3.4
Greenland	b2000	Americas	HIGHIN	High income	Northern America		3333	13.6	1117	8.1	31.7	63	4.1	25.1	3.4
Greenland	b2005	Americas	HIGHIN	High income	Northern America		3277	13.6	1094	8	32.2	63.7	4.2	25.3	3.4
Grenada	b1990	Americas	CALACA	Central and Andean Latin America and Caribbean	Caribbean	97	2614	8.4	1080	12.8	22.2	49.1	3.2	31.2	2.6	145.2	10.7	low	113
Grenada	b1995	Americas	CALACA	Central and Andean Latin America and Caribbean	Caribbean	100	2550	8.8	1149	12.9	22.1	49.1	3.5	30	2.7	145.1	10.7	low	120
Grenada	b2000	Americas	CALACA	Central and Andean Latin America and Caribbean	Caribbean	101	2421	8.6	990	11.4	24	53.3	3.5	31.8	2.7	144.8	10.8	low	120
Grenada	b2005	Americas	CALACA	Central and Andean Latin America and Caribbean	Caribbean	103	2474	9.1	1020	11.1	25.5	54.5	3.7	30.8	2.8	145.1	10.7	low	124
Guadeloupe	b1990	Americas	CALACA	Central and Andean Latin America and Caribbean	Caribbean		2667	9.2	1113	11.9	20.4	50.3	3.5	29.8	2.8
Guadeloupe	b1995	Americas	CALACA	Central and Andean Latin America and Caribbean	Caribbean		2707	9.4	1144	12	20.3	49.8	3.5	29.4	2.8
Guadeloupe	b2000	Americas	CALACA	Central and Andean Latin America and Caribbean	Caribbean		2698	9.4	1135	11.9	20.5	50.1	3.5	29.4	2.8
Guadeloupe	b2005	Americas	CALACA	Central and Andean Latin America and Caribbean	Caribbean		2627	9.2	1098	11.8	20.4	49.9	3.5	30	2.8
Guatemala	b1990	Americas	CALACA	Central and Andean Latin America and Caribbean	Central America	8946	2304	9.2	2753	29.5	7.1	14.2	4	20.8	1.9	110.2	35.6	high	13
Guatemala	b1995	Americas	CALACA	Central and Andean Latin America and Caribbean	Central America	10022	2232	9.1	2602	28.5	8.4	17	4.1	21.5	1.9	111.4	34.1	high	18
Guatemala	b2000	Americas	CALACA	Central and Andean Latin America and Caribbean	Central America	11262	2136	8.6	2278	26.4	9.5	20.3	4	23.2	2	113.7	31.5	high	22
Guatemala	b2005	Americas	CALACA	Central and Andean Latin America and Caribbean	Central America	12727	2153	8.6	2218	25.4	9.8	20.9	4	23.4	2	115.2	29.8	high	26
Guinea	b1990	Africa	SUSAAF	Sub-Saharan Africa	Western Africa	5842	2451	8.3	1639	19.7	2.8	8	3.4	27	2.2	128	19.1	medium	63
Guinea	b1995	Africa	SUSAAF	Sub-Saharan Africa	Western Africa	7500	2475	8.1	1572	19.2	3.2	9.7	3.3	27.6	2.2	128.5	18.8	medium	68
Guinea	b2000	Africa	SUSAAF	Sub-Saharan Africa	Western Africa	8366	2449	8	1566	19.4	3.5	10.9	3.3	27.8	2.2	127.1	19.7	medium	66
Guinea	b2005	Africa	SUSAAF	Sub-Saharan Africa	Western Africa	9064	2536	8.2	1605	19.4	3.7	12.1	3.2	27.3	2.2	127.2	19.6	medium	66
Guinea-Bissau	b1990	Africa	SUSAAF	Sub-Saharan Africa	Western Africa	1021	2399	7.9	1705	21.3	6.6	22.4	3.3	26.9	2.1	122.6	23.1	medium	46
Guinea-Bissau	b1995	Africa	SUSAAF	Sub-Saharan Africa	Western Africa	1127	2371	7.8	1613	20.6	6.6	23.2	3.3	27.7	2.1	122.9	22.8	medium	46
Guinea-Bissau	b2000	Africa	SUSAAF	Sub-Saharan Africa	Western Africa	1244	2329	7.6	1608	20.9	6.4	22.6	3.3	27.9	2.1	120.8	24.5	medium	41
Guinea-Bissau	b2005	Africa	SUSAAF	Sub-Saharan Africa	Western Africa	1371	2398	7.6	1653	21.7	6	21.8	3.2	27.6	2.1	118	27.1	high	32
Guyana	b1990	Americas	CALACA	Central and Andean Latin America and Caribbean	South America	725	2479	6.7	1175	17.5	8.8	26.6	2.7	32.6	2.2	115.6	29.4	high	24
Guyana	b1995	Americas	CALACA	Central and Andean Latin America and Caribbean	South America	726	2650	8.3	1299	15.6	13	36.1	3.1	29.5	2.4	129.6	18.1	medium	73
Guyana	b2000	Americas	CALACA	Central and Andean Latin America and Caribbean	South America	734	2842	9.7	1453	14.9	15.6	36.2	3.4	26.9	2.6	139.4	12.9	low	108
Guyana	b2005	Americas	CALACA	Central and Andean Latin America and Caribbean	South America	745	2836	9.4	1425	15.1	14.7	34.5	3.3	27.3	2.6	138.8	13.2	low	107
Haiti	b1990	Americas	CALACA	Central and Andean Latin America and Caribbean	Caribbean	7143	1773	5.7	1284	22.4	5.6	18.5	3.2	32.9	1.9	106.3	40.6	high	8
Haiti	b1995	Americas	CALACA	Central and Andean Latin America and Caribbean	Caribbean	7883	1808	5.5	1141	20.6	5.7	19.8	3	34.6	1.9	107.2	39.4	high	9
Haiti	b2000	Americas	CALACA	Central and Andean Latin America and Caribbean	Caribbean	8645	1958	5.6	1038	18.2	6.7	24.8	2.9	35.6	2	111.4	34.1	high	15
Haiti	b2005	Americas	CALACA	Central and Andean Latin America and Caribbean	Caribbean	9354	1878	5.7	1027	17.9	7.4	25.7	3	35.6	2	110.7	34.9	high	10
Honduras	b1990	Americas	CALACA	Central and Andean Latin America and Caribbean	Central America	4896	2312	8.6	2275	26.3	11.5	22.9	3.7	23.2	2	114.7	30.5	high	22
Honduras	b1995	Americas	CALACA	Central and Andean Latin America and Caribbean	Central America	5573	2402	9	2162	23.9	13.4	27.7	3.7	23.5	2.1	119.9	25.4	high	37
Honduras	b2000	Americas	CALACA	Central and Andean Latin America and Caribbean	Central America	6225	2500	9.2	2134	23	14.5	30	3.7	23.4	2.2	121.3	24.1	medium	42
Honduras	b2005	Americas	CALACA	Central and Andean Latin America and Caribbean	Central America	6886	2597	9.8	2162	21.9	15.2	31.4	3.8	22.8	2.2	123.3	22.5	medium	45
Hungary	b1990	Europe	CEEAEU	Central and Eastern Europe	Eastern Europe	10391	3611	12.3	841	6.8	36.9	65.6	3.4	28.4	3.5	171.3	4.8	low	172
Hungary	b1995	Europe	CEEAEU	Central and Eastern Europe	Eastern Europe	10326	3277	10.2	760	7.4	33.8	62.1	3.1	31.8	3.2	158.1	7.1	low	149
Hungary	b2000	Europe	CEEAEU	Central and Eastern Europe	Eastern Europe	10212	3320	10.5	829	7.8	32.5	59.6	3.2	30.7	3.2	156	7.6	low	150
Hungary	b2005	Europe	CEEAEU	Central and Eastern Europe	Eastern Europe	10091	3381	11	985	8.8	31.1	56.1	3.3	28.7	3.2	152.6	8.4	low	142
Iceland	b1990	Europe	HIGHIN	High income	Northern Europe	255	3214	17.2	1264	7.3	39.2	70	5.4	21.5	3.7	186	3.2	low	181
Iceland	b1995	Europe	HIGHIN	High income	Northern Europe	267	3201	16.7	1222	7.2	39.1	69.3	5.2	22	3.7	184.9	3.3	low	183
Iceland	b2000	Europe	HIGHIN	High income	Northern Europe	281	3272	18	1241	6.8	41	70.8	5.5	21.1	3.8	188.5	3	low	185
Iceland	b2005	Europe	HIGHIN	High income	Northern Europe	298	3414	18.9	1331	7	42.8	70.4	5.5	20.1	3.8	187.4	3.1	low	187
India	b1990	Asia	SOASIA	South Asia	Southern Asia	874351	2310	10.1	2461	24	6.8	9.9	4.4	21.3	2.2	117.3	27.7	high	31
India	b1995	Asia	SOASIA	South Asia	Southern Asia	965021	2287	9.8	2324	23.5	7.3	10.3	4.3	22.1	2.2	116.6	28.4	high	31
India	b2000	Asia	SOASIA	South Asia	Southern Asia	1054384	2307	9.8	2288	23.2	7.8	10.2	4.2	22.3	2.2	115.6	29.4	high	28
India	b2005	Asia	SOASIA	South Asia	Southern Asia	1140533	2295	9.9	2332	23.4	8.2	9.8	4.3	22	2.2	113.9	31.2	high	24
Indonesia	b1990	Asia	ESEASP	East and Southeast Asia and Pacific	South-Eastern Asia	184470	2533	7.7	1581	20.4	4.4	14	3	28	2.1	115.9	29.1	high	26
Indonesia	b1995	Asia	ESEASP	East and Southeast Asia and Pacific	South-Eastern Asia	199353	2587	8	1618	20	5.2	16.2	3.1	27.4	2.2	116.1	28.9	high	29
Indonesia	b2000	Asia	ESEASP	East and Southeast Asia and Pacific	South-Eastern Asia	213555	2551	7.8	1569	20	5	15.5	3	28	2.2	113.2	32.1	high	20
Indonesia	b2005	Asia	ESEASP	East and Southeast Asia and Pacific	South-Eastern Asia	227106	2574	7.9	1550	19.4	5.8	17.5	3.1	28	2.2	113.9	31.2	high	22
Iran (Islamic Republic of)	b1990	Asia	CANAME	Central Asia North Africa and Middle East	Southern Asia	54670	3043	16.1	3855	23.7	8.4	15.2	5.3	14.7	2.4	136.7	14.2	low	91
Iran (Islamic Republic of)	b1995	Asia	CANAME	Central Asia North Africa and Middle East	Southern Asia	59956	3195	16.5	3898	23.4	8.7	15.8	5.2	14.5	2.4	133.3	15.9	medium	86
Iran (Islamic Republic of)	b2000	Asia	CANAME	Central Asia North Africa and Middle East	Southern Asia	65258	3210	16.8	3993	23.5	9.2	15.6	5.2	14.3	2.4	126.6	20	medium	63
Iran (Islamic Republic of)	b2005	Asia	CANAME	Central Asia North Africa and Middle East	Southern Asia	69736	3191	16.5	3763	22.6	10.8	17.8	5.2	14.8	2.4	122.4	23.2	medium	43
Iraq	b1990	Asia	CANAME	Central Asia North Africa and Middle East	Western	17427	2810	14.9	3288	21.9	12.7	21.3	5.3	16.4	2.4	141.2	12.2	low	106
Iraq	b1995	Asia	CANAME	Central Asia North Africa and Middle East	Western	20337	2879	15.2	3377	22	12.6	21.2	5.3	16	2.4	139.8	12.7	low	103
Iraq	b2000	Asia	CANAME	Central Asia North Africa and Middle East	Western	23846	2893	15.2	3374	22	12.6	21.1	5.3	16	2.4	139	13.1	low	103
Iraq	b2005	Asia	CANAME	Central Asia North Africa and Middle East	Western	27417	2913	15.3	3415	22.1	12.4	20.9	5.3	15.9	2.4	138.9	13.1	low	109
Ireland	b1990	Europe	HIGHIN	High income	Northern Europe	3542	3609	15.2	991	6.5	32.4	67.2	4.2	24.4	3.7	188.6	3	low	184
Ireland	b1995	Europe	HIGHIN	High income	Northern Europe	3619	3573	14.2	948	6.6	30.5	66.2	4	25.6	3.6	181.6	3.6	low	181
Ireland	b2000	Europe	HIGHIN	High income	Northern Europe	3815	3666	15.4	1052	6.8	32.3	66.6	4.2	23.9	3.7	182	3.6	low	182
Ireland	b2005	Europe	HIGHIN	High income	Northern Europe	4168	3505	14.8	1060	7.1	31.1	65.4	4.2	24.4	3.6	177.7	4	low	183
Israel	b1990	Asia	HIGHIN	High income	Western Asia	4754	3332	12.1	1317	10.8	19.7	49.3	3.6	25.3	3.1	160.5	6.6	low	151
Israel	b1995	Asia	HIGHIN	High income	Western Asia	5551	3398	12.4	1321	10.6	19.7	48.8	3.7	25	3.1	161.1	6.5	low	156
Israel	b2000	Asia	HIGHIN	High income	Western Asia	6312	3498	13.3	1435	10.7	20.4	49.1	3.8	23.6	3.1	162.4	6.2	low	158
Israel	b2005	Asia	HIGHIN	High income	Western Asia	6977	3541	14.5	1505	10.3	21.4	51.2	4.1	22.4	3.2	166.8	5.5	low	170
Italy	b1990	Europe	HIGHIN	High income	Southern Europe	56834	3447	13.4	993	7.3	26.8	63.6	3.9	26.1	3.5	168.6	5.2	low	169
Italy	b1995	Europe	HIGHIN	High income	Southern Europe	56974	3407	13.3	1015	7.6	26.8	63.1	3.9	26.1	3.5	165.6	5.6	low	163
Italy	b2000	Europe	HIGHIN	High income	Southern Europe	57052	3597	14	1092	7.8	27.1	62.8	3.9	25	3.5	166.2	5.6	low	166
Italy	b2005	Europe	HIGHIN	High income	Southern Europe	58549	3587	13.8	1100	7.9	26.4	62.3	3.8	25.1	3.5	164.7	5.8	low	166
Jamaica	b1990	Americas	CALACA	Central and Andean Latin America and Caribbean	Caribbean	2371	2719	7.2	955	13.2	14.1	44.7	2.6	34.2	2.4	131.6	16.8	medium	72
Jamaica	b1995	Americas	CALACA	Central and Andean Latin America and Caribbean	Caribbean	2462	2887	8.4	1030	12.2	16.5	46.1	2.9	31.7	2.7	141.5	12	low	107
Jamaica	b2000	Americas	CALACA	Central and Andean Latin America and Caribbean	Caribbean	2583	2939	8.5	993	11.6	18	49.2	2.9	31.9	2.7	143.2	11.4	low	116
Jamaica	b2005	Americas	CALACA	Central and Andean Latin America and Caribbean	Caribbean	2689	2982	8.7	1019	11.5	18.5	48.5	2.9	31.3	2.7	143.3	11.4	low	116
Japan	b1990	Asia	HIGHIN	High income	Eastern Asia	122612	2922	10.8	1435	13.2	20.9	45.3	3.7	25.8	2.8	135.6	14.7	low	88
Japan	b1995	Asia	HIGHIN	High income	Eastern Asia	124322	2910	11	1420	12.8	21.1	46.4	3.8	25.8	2.8	135.5	14.7	low	97
Japan	b2000	Asia	HIGHIN	High income	Eastern Asia	125568	2862	10.8	1411	12.9	20.7	46.3	3.8	26	2.8	134.1	15.5	medium	91
Japan	b2005	Asia	HIGHIN	High income	Eastern Asia	126071	2808	10.7	1415	13.1	20.8	45.9	3.8	26.1	2.8	132.4	16.4	medium	83
Jordan	b1990	Asia	CANAME	Central Asia North Africa and Middle East	Western Asia	3442	2872	14.9	3245	21.6	11.9	21.5	5.2	16.5	2.4	140.4	12.5	low	105
Jordan	b1995	Asia	CANAME	Central Asia North Africa and Middle East	Western Asia	4351	2761	13.9	3048	21.7	11.6	21.3	5	17.4	2.4	133.6	15.7	medium	87
Jordan	b2000	Asia	CANAME	Central Asia North Africa and Middle East	Western Asia	4830	2778	13.8	3065	22	11.3	20.7	5	17.4	2.4	130.9	17.3	medium	80
Jordan	b2005	Asia	CANAME	Central Asia North Africa and Middle East	Western Asia	5371	3022	14.8	3192	21.4	11.7	21.9	4.9	16.6	2.5	132.6	16.3	medium	87
Kazakhstan	b1990	Asia	CANAME	Central Asia North Africa and Middle East	Central Asia	16443	2892	12.5	1207	9.5	24.2	56.9	4.3	25.6	3.2	169.3	5.1	low	170
Kazakhstan	b1995	Asia	CANAME	Central Asia North Africa and Middle East	Central Asia	15951	3215	12.9	1145	8.8	20.9	57.5	4	25.6	3.3	172.9	4.6	low	174
Kazakhstan	b2000	Asia	CANAME	Central Asia North Africa and Middle East	Central Asia	15049	2546	10.8	852	7.8	25.1	60.3	4.2	30.1	3.3	166.7	5.5	low	167
Kazakhstan	b2005	Asia	CANAME	Central Asia North Africa and Middle East	Central Asia	15188	3220	13.8	1195	8.6	25.2	56.4	4.3	24.5	3.4	170.8	4.9	low	178
Kenya	b1990	Africa	SUSAAF	Sub-Saharan Africa	Eastern Africa	23466	2012	8.3	1871	22.4	13.8	32.5	4.1	25.6	2.1	125	21.2	medium	53
Kenya	b1995	Africa	SUSAAF	Sub-Saharan Africa	Eastern Africa	27468	2009	8.4	2021	23.7	11.8	27.5	4.2	24.6	2.1	120.2	25.1	high	38
Kenya	b2000	Africa	SUSAAF	Sub-Saharan Africa	Eastern Africa	31301	2046	8.3	1982	23.6	11.5	27.6	4.1	24.9	2.1	117.8	27.3	high	32
Kenya	b2005	Africa	SUSAAF	Sub-Saharan Africa	Eastern Africa	35645	2028	8.4	1893	22.4	12.7	31.1	4.1	25.4	2.1	119.9	25.3	high	34
Kiribati	b1990	Oceania	ESEASP	East and Southeast Asia and Pacific	Micronesia	69	2751	7.9	1640	20.5	10.9	33.8	2.9	27.4	2.2	120.6	24.8	medium	41
Kiribati	b1995	Oceania	ESEASP	East and Southeast Asia and Pacific	Micronesia	74	2849	8.5	1793	21	11.5	33.4	3	25.9	2.2	121.5	24	medium	42
Kiribati	b2000	Oceania	ESEASP	East and Southeast Asia and Pacific	Micronesia	82	2929	8.4	1746	20.6	11.7	35.2	2.9	26.2	2.2	121.9	23.6	medium	44
Kiribati	b2005	Oceania	ESEASP	East and Southeast Asia and Pacific	Micronesia	89	2991	8.9	1773	19.8	12.4	37.8	3	25.6	2.3	125.4	20.9	medium	54
Kuwait	b1990	Asia	CANAME	Central Asia North Africa and Middle East	Western Asia	2030	2679	15.4	2398	15.5	22.2	39.6	5.7	18.5	2.8	150.3	9	low	129
Kuwait	b1995	Asia	CANAME	Central Asia North Africa and Middle East	Western Asia	1688	3038	17.7	2638	14.7	23.2	40.8	5.8	16.7	3	148.6	9.5	low	128
Kuwait	b2000	Asia	CANAME	Central Asia North Africa and Middle East	Western Asia	1932	3053	16.7	2670	15.8	21.3	37.8	5.5	17.1	2.9	140.3	12.5	low	111
Kuwait	b2005	Asia	CANAME	Central Asia North Africa and Middle East	Western Asia	2278	3065	16.2	2750	16.8	20	34.5	5.3	17.1	2.8	134.2	15.4	medium	94
Kyrgyzstan	b1990	Asia	CANAME	Central Asia North Africa and Middle East	Central Asia	4382	2693	10.5	897	8.5	22	58.8	3.9	30.2	3.2	173.4	4.5	low	175
Kyrgyzstan	b1995	Asia	CANAME	Central Asia North Africa and Middle East	Central Asia	4614	2489	10.4	798	7.6	22.5	61.1	4.2	31.1	3.2	177.4	4.1	low	180
Kyrgyzstan	b2000	Asia	CANAME	Central Asia North Africa and Middle East	Central Asia	4935	2464	10.9	865	7.9	23.6	57.9	4.4	29.9	3.3	174	4.4	low	177
Kyrgyzstan	b2005	Asia	CANAME	Central Asia North Africa and Middle East	Central Asia	5064	2680	11.2	1051	9.3	21.2	52.7	4.2	28.1	3.1	163.6	6	low	164
Lao People's Democratic Republic	b1990	Asia	ESEASP	East and Southeast Asia and Pacific	South-Eastern Asia	4200	2210	7.2	1295	17.9	4.9	17.3	3.2	30.8	2.2	126.1	20.4	medium	58
Lao People's Democratic Republic	b1995	Asia	ESEASP	East and Southeast Asia and Pacific	South-Eastern Asia	4792	2249	7.6	1305	17	5.9	20.1	3.4	30.2	2.3	130.8	17.3	medium	80
Lao People's Democratic Republic	b2000	Asia	ESEASP	East and Southeast Asia and Pacific	South-Eastern Asia	5321	2337	8.2	1371	16.6	6.4	21.2	3.5	29	2.4	133.7	15.7	medium	87
Lao People's Democratic Republic	b2005	Asia	ESEASP	East and Southeast Asia and Pacific	South-Eastern Asia	5757	2433	8.9	1426	15.9	7.4	23.4	3.7	27.8	2.5	135.4	14.8	low	101
Latvia	b1990	Europe	CEEAEU	Central and Eastern Europe	Northern Europe	2651	3137	13.8	1440	10.3	29.9	54.7	4.4	23.2	3.2	160.6	6.6	low	152
Latvia	b1995	Europe	CEEAEU	Central and Eastern Europe	Northern Europe	2495	3150	14.1	1554	10.9	30.8	52.3	4.5	22.4	3.2	157.5	7.2	low	148
Latvia	b2000	Europe	CEEAEU	Central and Eastern Europe	Northern Europe	2375	2921	12	1572	13	26.8	44	4.1	24	2.9	140.3	12.5	low	112
Latvia	b2005	Europe	CEEAEU	Central and Eastern Europe	Northern Europe	2301	3018	13.8	1810	13	28.6	44.8	4.6	21.5	3	142.6	11.6	low	114
Lebanon	b1990	Asia	CANAME	Central Asia North Africa and Middle East	Western Asia	2984	3107	15.5	3202	20.5	13.5	21.8	5	16.3	2.5	136.8	14.1	low	93
Lebanon	b1995	Asia	CANAME	Central Asia North Africa and Middle East	Western Asia	3442	3145	16.4	3262	19.7	14.3	23.9	5.2	15.8	2.6	136.9	14	low	100
Lebanon	b2000	Asia	CANAME	Central Asia North Africa and Middle East	Western Asia	3748	3170	17	3385	19.8	14.9	26.4	5.3	15.4	2.6	136.2	14.4	low	95
Lebanon	b2005	Asia	CANAME	Central Asia North Africa and Middle East	Western Asia	4051	3240	17.4	3344	19.1	15.4	28.4	5.4	15.3	2.7	136.4	14.3	low	103
Lesotho	b1990	Africa	SUSAAF	Sub-Saharan Africa	Southern Africa	1641	2747	10.6	3176	29.6	5.5	17.1	3.9	18.6	2	113.6	31.5	high	19
Lesotho	b1995	Africa	SUSAAF	Sub-Saharan Africa	Southern Africa	1798	2803	10.4	3157	30	4.9	15.3	3.7	18.7	2	111.4	34.1	high	19
Lesotho	b2000	Africa	SUSAAF	Sub-Saharan Africa	Southern Africa	1961	2836	10.7	3282	30.5	4.8	14.5	3.8	18.3	1.9	109.2	36.8	high	9
Lesotho	b2005	Africa	SUSAAF	Sub-Saharan Africa	Southern Africa	2070	2864	10.9	3357	30.5	5	14.9	3.8	17.9	2	108.1	38.3	high	7
Liberia	b1990	Africa	SUSAAF	Sub-Saharan Africa	Western Africa	2131	2872	8	1865	23.1	2.9	10.1	2.8	25.9	2.1	119.6	25.6	high	38
Liberia	b1995	Africa	SUSAAF	Sub-Saharan Africa	Western Africa	2157	2593	6.9	1694	24.3	2.8	10.9	2.7	28	1.9	110.9	34.8	high	17
Liberia	b2000	Africa	SUSAAF	Sub-Saharan Africa	Western Africa	2808	2626	7	1742	24.8	2.4	9.1	2.7	27.6	1.9	109.5	36.4	high	10
Liberia	b2005	Africa	SUSAAF	Sub-Saharan Africa	Western Africa	3227	2654	7	1743	24.5	2.5	9.1	2.7	27.6	1.9	110.5	35.2	high	9
Libyan Arab Jamahiriya	b1990	Africa	CANAME	Central Asia North Africa and Middle East	Northern Africa	4353	3323	11	1654	14.9	13	36.2	3.3	24.4	2.7	150.4	9	low	130
Libyan Arab Jamahiriya	b1995	Africa	CANAME	Central Asia North Africa and Middle East	Northern Africa	4770	3312	10.4	1573	14.9	11.8	33.9	3.2	25.4	2.6	141.8	11.9	low	108
Libyan Arab Jamahiriya	b2000	Africa	CANAME	Central Asia North Africa and Middle East	Northern Africa	5236	3226	10	1529	15.1	11.1	32.2	3.1	26	2.6	136.2	14.4	low	96
Libyan Arab Jamahiriya	b2005	Africa	CANAME	Central Asia North Africa and Middle East	Northern Africa	5773	3249	10	1650	16.3	10.5	29.7	3.1	25.3	2.5	131.7	16.8	medium	79
Lithuania	b1990	Europe	CEEAEU	Central and Eastern Europe	Northern Europe	3687	3048	14	1695	12	25.8	51.5	4.6	21.9	3.1	154	8	low	135
Lithuania	b1995	Europe	CEEAEU	Central and Eastern Europe	Northern Europe	3627	2997	13.4	1748	12.9	25.3	48.1	4.5	22.1	3	147.8	9.8	low	126
Lithuania	b2000	Europe	CEEAEU	Central and Eastern Europe	Northern Europe	3503	3350	13.4	1707	12.6	22.5	45.6	4	22.3	3	146.8	10.1	low	130
Lithuania	b2005	Europe	CEEAEU	Central and Eastern Europe	Northern Europe	3413	3490	13.7	1385	10	27	55.1	3.9	23.6	3.2	156.2	7.5	low	148
Luxembourg	b1990	Europe	HIGHIN	High income	Northern Europe	382	3308	13.9	1123	8	32.4	63.9	4.2	24.8	3.5	167.4	5.4	low	168
Luxembourg	b1995	Europe	HIGHIN	High income	Northern Europe	407	3399	16.9	1352	7.9	34.8	65.5	5	21.3	3.6	175.5	4.3	low	178
Luxembourg	b2000	Europe	HIGHIN	High income	Northern Europe	435	3451	20.7	1673	8	37.1	66.7	6	18	3.7	181.6	3.6	low	181
Luxembourg	b2005	Europe	HIGHIN	High income	Northern Europe	461	3581	22.1	1813	8.1	37.5	66.4	6.2	16.9	3.7	181.7	3.6	low	186
Madagascar	b1990	Africa	SUSAAF	Sub-Saharan Africa	Eastern Africa	11292	2469	8.7	1231	14	9.9	31.7	3.5	29.5	2.6	147.1	10	low	119
Madagascar	b1995	Africa	SUSAAF	Sub-Saharan Africa	Eastern Africa	13169	2340	8.2	1183	14.3	9.6	30.8	3.5	30.5	2.5	144.1	11.1	low	115
Madagascar	b2000	Africa	SUSAAF	Sub-Saharan Africa	Eastern Africa	15384	2313	7.7	1200	15.5	7.6	25.3	3.3	31	2.4	137.5	13.8	low	99
Madagascar	b2005	Africa	SUSAAF	Sub-Saharan Africa	Eastern Africa	17915	2334	7.5	1241	16.3	6.8	22.8	3.2	30.9	2.3	133.1	16	medium	91
Malawi	b1990	Africa	SUSAAF	Sub-Saharan Africa	Eastern Africa	9281	2011	8.1	2672	32.9	3	8.3	4	21.8	1.8	102.1	46.8	high	3
Malawi	b1995	Africa	SUSAAF	Sub-Saharan Africa	Eastern Africa	9982	2043	7.9	2559	32.3	2.8	8.2	3.8	22.5	1.8	101.8	47.1	high	3
Malawi	b2000	Africa	SUSAAF	Sub-Saharan Africa	Eastern Africa	11259	2185	8.2	2550	30.7	2.6	7.9	3.8	22.2	1.8	106	41.1	high	5
Malawi	b2005	Africa	SUSAAF	Sub-Saharan Africa	Eastern Africa	12880	2204	8.3	2584	30.7	2.7	8.1	3.8	22	1.8	106.3	40.6	high	5
Malaysia	b1990	Asia	ESEASP	East and Southeast Asia and Pacific	South-Eastern Asia	18213	2740	9	1090	12	17.9	48	3.3	30.3	2.7	148.3	9.6	low	121
Malaysia	b1995	Asia	ESEASP	East and Southeast Asia and Pacific	South-Eastern Asia	20728	2965	10.3	1217	11.7	19.7	50.3	3.5	27.8	2.9	153.8	8.1	low	142
Malaysia	b2000	Asia	ESEASP	East and Southeast Asia and Pacific	South-Eastern Asia	23424	2927	10	1373	13.6	17.7	44.4	3.4	27	2.7	143.2	11.4	low	117
Malaysia	b2005	Asia	ESEASP	East and Southeast Asia and Pacific	South-Eastern Asia	26066	2918	10.1	1364	13.3	17.6	44.1	3.5	27	2.7	143.4	11.3	low	117
Maldives	b1990	Asia	ESEASP	East and Southeast Asia and Pacific	Southern Asia	219	2443	10.2	2372	23	13.5	18.6	4.2	21.6	2.2	128.4	18.8	medium	65
Maldives	b1995	Asia	ESEASP	East and Southeast Asia and Pacific	Southern Asia	249	2519	9.9	1885	18.9	17.8	26.4	3.9	24.1	2.4	136.9	14.1	low	99
Maldives	b2000	Asia	ESEASP	East and Southeast Asia and Pacific	Southern Asia	273	2607	11.1	2000	17.8	21.8	29.9	4.3	22.6	2.5	137.3	13.8	low	98
Maldives	b2005	Asia	ESEASP	East and Southeast Asia and Pacific	Southern Asia	295	2728	12	2044	16.9	24.5	33.7	4.4	21.8	2.6	136.1	14.4	low	102
Mali	b1990	Africa	SUSAAF	Sub-Saharan Africa	Western Africa	8725	2249	8.6	2426	27.9	9.3	25.5	3.8	22.5	1.9	113.8	31.4	high	20
Mali	b1995	Africa	SUSAAF	Sub-Saharan Africa	Western Africa	9859	2266	8.7	2438	27.8	8.7	23	3.8	22.4	1.9	114	31.2	high	25
Mali	b2000	Africa	SUSAAF	Sub-Saharan Africa	Western Africa	11338	2423	9.4	2448	25.7	8.7	22.9	3.9	21.8	2.1	120.6	24.8	medium	39
Mali	b2005	Africa	SUSAAF	Sub-Saharan Africa	Western Africa	13217	2589	10.1	2577	25.3	9.2	24.6	3.9	20.9	2.1	123.6	22.3	medium	47
Malta	b1990	Europe	HIGHIN	High income	Southern Europe	368	3333	12	1160	9.6	25.8	55.5	3.6	26.4	3.2	159.3	6.8	low	149
Malta	b1995	Europe	HIGHIN	High income	Southern Europe	386	3427	13	1331	10.1	25.7	52.8	3.8	24.4	3.2	158.3	7	low	150
Malta	b2000	Europe	HIGHIN	High income	Southern Europe	398	3584	14.5	1623	11.1	26.5	48.5	4	21.9	3.2	155	7.8	low	149
Malta	b2005	Europe	HIGHIN	High income	Southern Europe	409	3624	14.6	1603	10.9	26.2	49.2	4	21.8	3.2	153.6	8.1	low	144
Marshall Islands	b1990	Oceania	ESEASP	East and Southeast Asia and Pacific	Micronesia	45	2697	9.9	1458	14.6	17.6	46.1	3.7	26.6	2.6	146.6	10.2	low	117
Marshall Islands	b1995	Oceania	ESEASP	East and Southeast Asia and Pacific	Micronesia	49	2818	10.4	1517	14.4	17.9	46.7	3.7	25.7	2.7	149.2	9.4	low	129
Marshall Islands	b2000	Oceania	ESEASP	East and Southeast Asia and Pacific	Micronesia	52	2730	9.9	1484	14.8	17.5	45.7	3.6	26.4	2.6	145.8	10.5	low	125
Marshall Islands	b2005	Oceania	ESEASP	East and Southeast Asia and Pacific	Micronesia	58	2753	10.1	1486	14.6	17.6	45.9	3.7	26.2	2.6	145.8	10.4	low	129
Martinique	b1990	Americas	CALACA	Central and Andean Latin America and Caribbean	Caribbean		2730	9.5	1156	12	20.3	49.9	3.5	29.2	2.8
Martinique	b1995	Americas	CALACA	Central and Andean Latin America and Caribbean	Caribbean		2664	9.3	1120	12	20.3	49.9	3.5	29.7	2.8
Martinique	b2000	Americas	CALACA	Central and Andean Latin America and Caribbean	Caribbean		2698	9.6	1137	11.8	20.7	50.5	3.5	29.3	2.8
Martinique	b2005	Americas	CALACA	Central and Andean Latin America and Caribbean	Caribbean		2708	9.5	1151	12	20.2	49.5	3.5	29.3	2.8
Mauritania	b1990	Africa	SUSAAF	Sub-Saharan Africa	Western Africa	2000	2577	9.9	1482	14.9	19.8	44.5	3.8	26.5	2.6	150	9.1	low	127
Mauritania	b1995	Africa	SUSAAF	Sub-Saharan Africa	Western Africa	2297	2675	9.6	1734	17.9	16.8	38.5	3.6	25.2	2.4	137.9	13.6	low	101
Mauritania	b2000	Africa	SUSAAF	Sub-Saharan Africa	Western Africa	2649	2744	9.9	1489	14.8	17.9	43	3.6	26.3	2.6	148	9.7	low	133
Mauritania	b2005	Africa	SUSAAF	Sub-Saharan Africa	Western Africa	3051	2783	10	1447	14.4	18.3	45	3.6	26.6	2.7	148.3	9.6	low	135
Mauritius	b1990	Africa	SUSAAF	Sub-Saharan Africa	Eastern Africa	1060	3090	9	1441	15.8	11.7	32.9	2.9	27.6	2.5	128.6	18.7	medium	67
Mauritius	b1995	Africa	SUSAAF	Sub-Saharan Africa	Eastern Africa	1135	3143	9.6	1535	15.8	12.2	33.4	3.1	26.4	2.5	130.2	17.7	medium	77
Mauritius	b2000	Africa	SUSAAF	Sub-Saharan Africa	Eastern Africa	1198	3212	10.3	1592	15.3	13.2	35.2	3.2	25.4	2.6	133.1	16	medium	85
Mauritius	b2005	Africa	SUSAAF	Sub-Saharan Africa	Eastern Africa	1255	3276	10.7	1664	15.4	13.4	35.3	3.3	24.6	2.6	132.5	16.3	medium	85
Mexico	b1990	Americas	CALACA	Central and Andean Latin America and Caribbean	Central America	84300	3211	13.1	2982	22.5	15.2	32.5	4.1	17.9	2.3	128.6	18.7	medium	68
Mexico	b1995	Americas	CALACA	Central and Andean Latin America and Caribbean	Central America	92257	3229	13.3	2968	22	15.9	34	4.1	17.8	2.4	128.3	18.9	medium	67
Mexico	b2000	Americas	CALACA	Central and Andean Latin America and Caribbean	Central America	100017	3293	14.4	3041	21	17.6	36.7	4.4	17.2	2.5	130.8	17.3	medium	77
Mexico	b2005	Americas	CALACA	Central and Andean Latin America and Caribbean	Central America	106436	3364	14.8	3028	20.3	18.9	38.5	4.4	17	2.5	131.5	16.9	medium	76
Micronesia (Federated States of)	b1990	Oceania	ESEASP	East and Southeast Asia and Pacific	Micronesia	97	2723	10	1476	14.6	17.6	46.2	3.7	26.3	2.6	150.2	9.1	low	128
Micronesia (Federated States of)	b1995	Oceania	ESEASP	East and Southeast Asia and Pacific	Micronesia	107	2738	10	1481	14.7	17.6	46.1	3.7	26.3	2.6	147.9	9.8	low	127
Micronesia (Federated States of)	b2000	Oceania	ESEASP	East and Southeast Asia and Pacific	Micronesia	107	2756	10.1	1489	14.6	17.7	46.3	3.7	26.2	2.7	146.1	10.4	low	128
Micronesia (Federated States of)	b2005	Oceania	ESEASP	East and Southeast Asia and Pacific	Micronesia	109	2805	10.3	1513	14.6	17.7	46.2	3.7	25.9	2.7	144.8	10.8	low	123
Mongolia	b1990	Asia	CANAME	Central Asia North Africa and Middle East	Eastern Asia	2181	2153	14.4	664	4.6	41.9	83.2	6.7	27.3	3.9	219.2	1.5	low	188
Mongolia	b1995	Asia	CANAME	Central Asia North Africa and Middle East	Eastern Asia	2315	1995	14.3	636	4.4	43.6	84.5	7.2	27.7	4	217.3	1.5	low	188
Mongolia	b2000	Asia	CANAME	Central Asia North Africa and Middle East	Eastern Asia	2411	2169	14.6	742	5	41.1	82	6.7	26.6	3.9	205.7	2	low	187
Mongolia	b2005	Asia	CANAME	Central Asia North Africa and Middle East	Eastern Asia	2556	2212	12.4	924	7.4	33.2	72.6	5.6	27.6	3.4	176.9	4.1	low	182
Montenegro	b1990	Europe	CEEAEU	Central and Eastern Europe	Southern Europe	606	3117	11.2	1150	10.2	26.1	53.8	3.6	27.3	3.1	154.5	7.9	low	138
Montenegro	b1995	Europe	CEEAEU	Central and Eastern Europe	Southern Europe	641	3094	11.2	1149	10.1	26.2	53.8	3.6	27.3	3.1	152.6	8.4	low	138
Montenegro	b2000	Europe	CEEAEU	Central and Eastern Europe	Southern Europe	633	3023	11.3	1119	9.8	27.5	54.1	3.8	27.4	3.1	153.1	8.3	low	146
Montenegro	b2005	Europe	CEEAEU	Central and Eastern Europe	Southern Europe	627	2731	12	1139	9.4	28.2	53.6	4.4	26.6	3.2	156.3	7.5	low	149
Morocco	b1990	Africa	CANAME	Central Asia North Africa and Middle East	Northern Africa	24806	3044	10.9	2077	18.9	7	17.5	3.6	22.4	2.4	135	15	medium	85
Morocco	b1995	Africa	CANAME	Central Asia North Africa and Middle East	Northern Africa	26925	3007	9.9	1856	18.6	6.9	18.2	3.3	24.3	2.4	129.9	17.8	medium	74
Morocco	b2000	Africa	CANAME	Central Asia North Africa and Middle East	Northern Africa	28792	3150	10.5	1993	18.8	6.9	18.2	3.3	23.1	2.4	128.3	18.9	medium	70
Morocco	b2005	Africa	CANAME	Central Asia North Africa and Middle East	Northern Africa	30399	3272	10.7	1983	18.4	7.2	18.6	3.3	23	2.5	127.8	19.2	medium	70
Mozambique	b1990	Africa	SUSAAF	Sub-Saharan Africa	Eastern Africa	13729	2047	6.2	1620	25.7	2.5	8.9	3.1	29.3	1.8	106.9	39.8	high	9
Mozambique	b1995	Africa	SUSAAF	Sub-Saharan Africa	Eastern Africa	15906	2098	6.9	1762	25.5	3.9	13.3	3.3	27.6	1.9	109.3	36.6	high	12
Mozambique	b2000	Africa	SUSAAF	Sub-Saharan Africa	Eastern Africa	18249	2232	7.5	1858	24.7	5	16.9	3.3	26.4	2	113.3	31.9	high	21
Mozambique	b2005	Africa	SUSAAF	Sub-Saharan Africa	Eastern Africa	20763	2326	7.3	1781	24.2	3.8	14.1	3.1	27.1	2	113.8	31.4	high	21
Myanmar	b1990	Asia	ESEASP	East and Southeast Asia and Pacific	South-Eastern Asia	39261	2014	6.6	1224	18.4	4.9	12.8	3.3	32.2	2.1	114.6	30.5	high	21
Myanmar	b1995	Asia	ESEASP	East and Southeast Asia and Pacific	South-Eastern Asia	42206	2039	6.8	1235	18	5.1	13.3	3.3	31.9	2.2	114.5	30.6	high	28
Myanmar	b2000	Asia	ESEASP	East and Southeast Asia and Pacific	South-Eastern Asia	44860	2151	7.4	1320	17.7	6.2	15.5	3.4	30.3	2.2	116.8	28.2	high	30
Myanmar	b2005	Asia	ESEASP	East and Southeast Asia and Pacific	South-Eastern Asia	46397	2428	9.2	1500	16.1	9.7	23.5	3.8	27	2.5	127.4	19.5	medium	67
Namibia	b1990	Africa	SUSAAF	Sub-Saharan Africa	Southern Africa	1412	2070	8.8	1967	22.2	12.8	32.3	4.2	24.6	2.2	123.2	22.6	medium	47
Namibia	b1995	Africa	SUSAAF	Sub-Saharan Africa	Southern Africa	1654	2067	7.7	1934	24.8	11.5	25	3.7	25.7	2	112.1	33.3	high	20
Namibia	b2000	Africa	SUSAAF	Sub-Saharan Africa	Southern Africa	1894	2207	9.2	1789	19.3	16.3	38.4	4.2	25.3	2.3	128.9	18.5	medium	73
Namibia	b2005	Africa	SUSAAF	Sub-Saharan Africa	Southern Africa	2083	2298	9	1809	20	15.1	36.1	3.9	25.3	2.3	124.7	21.4	medium	52
Nauru	b1990	Oceania	ESEASP	East and Southeast Asia and Pacific	Micronesia		2722	9.9	1466	14.6	17.6	46.2	3.7	26.5	2.6
Nauru	b1995	Oceania	ESEASP	East and Southeast Asia and Pacific	Micronesia		2745	10.1	1483	14.5	17.7	46.4	3.7	26.2	2.6
Nauru	b2000	Oceania	ESEASP	East and Southeast Asia and Pacific	Micronesia		2746	10	1487	14.7	17.5	45.6	3.6	26.3	2.6
Nauru	b2005	Oceania	ESEASP	East and Southeast Asia and Pacific	Micronesia		2826	10.4	1519	14.5	17.7	46.1	3.7	25.8	2.7
Nepal	b1990	Asia	SOASIA	South Asia	Southern Asia	19121	2210	10.2	2514	24.4	6.8	12.6	4.6	21.1	2.1	121	24.4	medium	43
Nepal	b1995	Asia	SOASIA	South Asia	Southern Asia	21625	2206	10.2	2502	24.2	6.7	12.3	4.6	21.1	2.2	121.5	24	medium	43
Nepal	b2000	Asia	SOASIA	South Asia	Southern Asia	24418	2249	10.5	2533	24	6.8	12.4	4.7	20.8	2.2	121.9	23.6	medium	43
Nepal	b2005	Asia	SOASIA	South Asia	Southern Asia	27277	2330	11	2664	23.9	6.7	11.8	4.7	20	2.2	121.8	23.7	medium	40
Netherlands	b1990	Europe	HIGHIN	High income	Western Europe	14961	3205	12.6	785	6.2	33.8	71.4	3.9	28.4	3.6	174.4	4.4	low	176
Netherlands	b1995	Europe	HIGHIN	High income	Western Europe	15452	3243	13.4	829	6.1	34.7	72	4.1	27.3	3.6	177.3	4.1	low	179
Netherlands	b2000	Europe	HIGHIN	High income	Western Europe	15925	3195	12.9	756	5.8	35.7	72.1	4	28.3	3.7	178	4	low	180
Netherlands	b2005	Europe	HIGHIN	High income	Western Europe	16311	3193	12.4	845	6.8	33.3	67.8	3.9	28.3	3.5	169.9	5	low	176
Netherlands Antilles	b1990	Americas	CALACA	Central and Andean Latin America and Caribbean	Caribbean		2944	12.5	1093	8.6	26.6	61	4.3	26.3	3.3
Netherlands Antilles	b1995	Americas	CALACA	Central and Andean Latin America and Caribbean	Caribbean		3237	13.3	1258	9.4	25.9	58.6	4.1	24.6	3.3
Netherlands Antilles	b2000	Americas	CALACA	Central and Andean Latin America and Caribbean	Caribbean		3347	12.8	1210	9.4	27	57.4	3.8	25.4	3.2
Netherlands Antilles	b2005	Americas	CALACA	Central and Andean Latin America and Caribbean	Caribbean		3274	11.6	1291	11	21.9	50.3	3.5	26	3
New Zealand	b1990	Oceania	HIGHIN	High income	Australia and New Zealand	3408	3130	14.1	824	5.8	38.7	70.8	4.5	26.6	3.7	186.9	3.1	low	183
New Zealand	b1995	Oceania	HIGHIN	High income	Australia and New Zealand	3666	3153	14.5	910	6.2	35	66.6	4.6	25.6	3.7	185.3	3.3	low	184
New Zealand	b2000	Oceania	HIGHIN	High income	Australia and New Zealand	3868	3115	13.2	941	7.1	30.9	63.9	4.2	26.7	3.5	175.3	4.3	low	179
New Zealand	b2005	Oceania	HIGHIN	High income	Australia and New Zealand	4129	3126	13.1	917	6.9	32.6	65.2	4.2	26.9	3.5	174.7	4.4	low	181
Nicaragua	b1990	Americas	CALACA	Central and Andean Latin America and Caribbean	Central America	4135	1915	7	1795	25.4	10.4	19.8	3.7	27.3	1.9	110.2	35.6	high	12
Nicaragua	b1995	Americas	CALACA	Central and Andean Latin America and Caribbean	Central America	4628	1939	6.7	1592	23.7	8.6	21.3	3.4	29.1	1.9	109.7	36.2	high	13
Nicaragua	b2000	Americas	CALACA	Central and Andean Latin America and Caribbean	Central America	5075	2177	7.9	1846	23.2	10.8	23.3	3.6	26.1	2.1	114.3	30.8	high	24
Nicaragua	b2005	Americas	CALACA	Central and Andean Latin America and Caribbean	Central America	5427	2382	8.9	2084	23.1	11.3	24.9	3.8	23.9	2.1	115.9	29.2	high	28
Niger	b1990	Africa	SUSAAF	Sub-Saharan Africa	Western Africa	7837	2091	8.8	2338	26.4	7.8	21	4.2	22.8	2	118.3	26.8	high	35
Niger	b1995	Africa	SUSAAF	Sub-Saharan Africa	Western Africa	9227	2024	8.7	2268	25.7	8.6	22.8	4.3	23.1	2	119.6	25.6	high	36
Niger	b2000	Africa	SUSAAF	Sub-Saharan Africa	Western Africa	10969	2229	10.1	2486	24.3	8.8	22.4	4.5	21.2	2.2	127.3	19.5	medium	67
Niger	b2005	Africa	SUSAAF	Sub-Saharan Africa	Western Africa	13047	2310	10.8	2562	23.5	9.7	24.2	4.7	20.5	2.2	131.4	16.9	medium	75
Nigeria	b1990	Africa	SUSAAF	Sub-Saharan Africa	Western Africa	97802	2216	7.2	1402	19.3	3.3	10.5	3.2	29.9	2.2	123.5	22.3	medium	48
Nigeria	b1995	Africa	SUSAAF	Sub-Saharan Africa	Western Africa	110330	2530	8	1569	19.5	2.9	10.1	3.2	27.8	2.2	126.4	20.2	medium	58
Nigeria	b2000	Africa	SUSAAF	Sub-Saharan Africa	Western Africa	124029	2592	8.1	1632	19.9	3.2	10.9	3.1	27.2	2.2	125.3	21	medium	56
Nigeria	b2005	Africa	SUSAAF	Sub-Saharan Africa	Western Africa	140120	2681	8.4	1704	20.1	3.3	10.7	3.1	26.5	2.2	125.8	20.6	medium	56
Norway	b1990	Europe	HIGHIN	High income	Northern Europe	4244	3199	13.8	1216	8.7	35.9	62.4	4.3	24.4	3.4	164.2	5.9	low	160
Norway	b1995	Europe	HIGHIN	High income	Northern Europe	4359	3274	14.1	1187	8.3	34.5	63.3	4.3	24.3	3.4	168	5.3	low	167
Norway	b2000	Europe	HIGHIN	High income	Northern Europe	4487	3355	14.1	1248	8.7	32.6	61.4	4.2	23.9	3.4	166	5.6	low	164
Norway	b2005	Europe	HIGHIN	High income	Northern Europe	4630	3381	14.7	1419	9.6	31.7	58.5	4.3	22.6	3.3	162.4	6.2	low	159
Occupied Palestinian Territory	b1990	Asia	CANAME	Central Asia North Africa and Middle East	Western Asia	2096	826	3.4	870	25	9.1	19.8	4.2	41.6	1.4	84.1	77.6	high	1
Occupied Palestinian Territory	b1995	Asia	CANAME	Central Asia North Africa and Middle East	Western Asia	2597	1416	7.2	1534	21.2	13.2	24.5	5.1	28.9	2.1	121.9	23.6	medium	44
Occupied Palestinian Territory	b2000	Asia	CANAME	Central Asia North Africa and Middle East	Western Asia	3187	2211	11.6	2489	21.2	12.8	22.2	5.3	20.3	2.4	137.8	13.6	low	100
Occupied Palestinian Territory	b2005	Asia	CANAME	Central Asia North Africa and Middle East	Western Asia	3568	2248	12.1	2653	21.8	12.3	20.4	5.4	19.5	2.3	134.4	15.3	medium	97
Oman	b1990	Asia	CANAME	Central Asia North Africa and Middle East	Western Asia	1876	2872	15.2	3377	22	12.6	21.1	5.3	16	2.4	137.3	13.9	low	95
Oman	b1995	Asia	CANAME	Central Asia North Africa and Middle East	Western Asia	2213	2869	15.1	3357	22	12.6	21.2	5.3	16.1	2.4	130.1	17.8	medium	75
Oman	b2000	Asia	CANAME	Central Asia North Africa and Middle East	Western Asia	2276	2826	14.9	3298	21.9	12.7	21.2	5.3	16.3	2.4	127.9	19.2	medium	69
Oman	b2005	Asia	CANAME	Central Asia North Africa and Middle East	Western Asia	2440	2920	15.4	3412	22	12.5	21	5.3	15.9	2.4	125	21.2	medium	53
Pakistan	b1990	Asia	SOASIA	South Asia	Southern Asia	111806	2194	11.1	2530	22.5	15.2	20.4	5.1	20.4	2.3	128.8	18.6	medium	69
Pakistan	b1995	Asia	SOASIA	South Asia	Southern Asia	127723	2314	11.7	2598	22.1	16.9	22.2	5	19.9	2.3	130.7	17.4	medium	79
Pakistan	b2000	Asia	SOASIA	South Asia	Southern Asia	144311	2277	11.3	2478	21.7	18.6	23.7	5	20.5	2.3	128.8	18.5	medium	72
Pakistan	b2005	Asia	SOASIA	South Asia	Southern Asia	159046	2234	10.7	2286	21.1	20.1	25.7	4.8	21.6	2.3	126.1	20.4	medium	58
Palau	b1990	Oceania	ESEASP	East and Southeast Asia and Pacific	Micronesia		2699	9.9	1464	14.7	17.5	45.9	3.7	26.6	2.6
Palau	b1995	Oceania	ESEASP	East and Southeast Asia and Pacific	Micronesia		2785	10.2	1499	14.6	17.7	46.1	3.7	26	2.7
Palau	b2000	Oceania	ESEASP	East and Southeast Asia and Pacific	Micronesia		2755	10.1	1492	14.7	17.6	46	3.7	26.2	2.6
Palau	b2005	Oceania	ESEASP	East and Southeast Asia and Pacific	Micronesia		2785	10.1	1499	14.6	17.5	45.8	3.6	26.1	2.6
Panama	b1990	Americas	CALACA	Central and Andean Latin America and Caribbean	Central America	2417	2359	8.5	1212	14.1	20	45.2	3.6	29.9	2.5	135.9	14.5	low	89
Panama	b1995	Americas	CALACA	Central and Andean Latin America and Caribbean	Central America	2680	2405	8.7	1263	14.4	19.9	45	3.6	29.3	2.5	134.7	15.1	medium	90
Panama	b2000	Americas	CALACA	Central and Andean Latin America and Caribbean	Central America	2955	2398	8.9	1210	13.5	20.5	46.4	3.7	29.5	2.6	137.3	13.8	low	97
Panama	b2005	Americas	CALACA	Central and Andean Latin America and Caribbean	Central America	3239	2468	9.2	1332	14.3	20.1	42.5	3.7	28.2	2.6	134.8	15.1	medium	100
Papua New Guinea	b1990	Oceania	ESEASP	East and Southeast Asia and Pacific	Melanesia	4166	2831	10.4	1523	14.5	17.8	46.6	3.7	25.7	2.7	149.8	9.2	low	126
Papua New Guinea	b1995	Oceania	ESEASP	East and Southeast Asia and Pacific	Melanesia	4722	2749	10	1489	14.7	17.5	45.7	3.6	26.3	2.6	146	10.4	low	122
Papua New Guinea	b2000	Oceania	ESEASP	East and Southeast Asia and Pacific	Melanesia	5380	2780	10.1	1499	14.6	17.5	45.8	3.6	26.1	2.6	146.8	10.1	low	129
Papua New Guinea	b2005	Oceania	ESEASP	East and Southeast Asia and Pacific	Melanesia	6103	2810	10.3	1513	14.6	17.6	46	3.7	25.9	2.7	147.3	10	low	132
Paraguay	b1990	Americas	SOTRLA	Southern and Tropical Latin America	South America	4250	2447	10	1052	10.4	20.9	54.9	4.1	29.4	3	165	5.7	low	163
Paraguay	b1995	Americas	SOTRLA	Southern and Tropical Latin America	South America	4798	2547	11.2	1101	9.8	24.2	58.6	4.4	27.7	3.1	171.1	4.8	low	171
Paraguay	b2000	Americas	SOTRLA	Southern and Tropical Latin America	South America	5347	2637	11.1	1133	10.2	22.9	56.3	4.2	27.6	3.1	166.1	5.6	low	165
Paraguay	b2005	Americas	SOTRLA	Southern and Tropical Latin America	South America	5900	2635	10.3	1290	12.4	19.8	46.9	3.9	27.3	2.8	150.7	8.9	low	139
Peru	b1990	Americas	CALACA	Central and Andean Latin America and Caribbean	South America	21685	2235	6.1	879	14.4	14.2	29.6	2.7	36.8	2.2	121.8	23.7	medium	44
Peru	b1995	Americas	CALACA	Central and Andean Latin America and Caribbean	South America	23836	2302	6.9	1024	14.6	14.3	28.4	3	33.8	2.3	126.3	20.3	medium	57
Peru	b2000	Americas	CALACA	Central and Andean Latin America and Caribbean	South America	25861	2386	7.6	1116	14.5	12.7	25.9	3.2	31.9	2.4	129	18.4	medium	74
Peru	b2005	Americas	CALACA	Central and Andean Latin America and Caribbean	South America	27556	2443	8.1	1126	13.9	10.8	27.1	3.3	31.2	2.5	131.8	16.7	medium	80
Philippines	b1990	Asia	ESEASP	East and Southeast Asia and Pacific	South-Eastern Asia	61631	2247	7.5	1002	13.3	12.2	35	3.3	33.2	2.5	138.2	13.4	low	99
Philippines	b1995	Asia	ESEASP	East and Southeast Asia and Pacific	South-Eastern Asia	69325	2341	8	1033	12.7	13.5	38.4	3.4	32.1	2.6	142.7	11.6	low	109
Philippines	b2000	Asia	ESEASP	East and Southeast Asia and Pacific	South-Eastern Asia	77343	2413	8.5	1061	12.3	14.9	40.3	3.5	31.2	2.7	145.5	10.5	low	123
Philippines	b2005	Asia	ESEASP	East and Southeast Asia and Pacific	South-Eastern Asia	85478	2517	9.1	1142	12.4	15.1	39.8	3.6	29.7	2.7	147.4	9.9	low	133
Poland	b1990	Europe	CEEAEU	Central and Eastern Europe	Eastern Europe	38058	3561	14.2	1506	10.5	30.6	54.4	4	22.6	3.2	162.3	6.2	low	158
Poland	b1995	Europe	CEEAEU	Central and Eastern Europe	Eastern Europe	38375	3531	13.5	1599	11.7	25.5	49.8	3.8	22.7	3.1	152.3	8.5	low	137
Poland	b2000	Europe	CEEAEU	Central and Eastern Europe	Eastern Europe	38300	3585	13.6	1648	12.1	25.3	49.2	3.8	22.4	3	148.3	9.6	low	134
Poland	b2005	Europe	CEEAEU	Central and Eastern Europe	Eastern Europe	38161	3570	13.3	1588	11.9	25.2	49.8	3.7	22.9	3	146.3	10.3	low	131
Portugal	b1990	Europe	HIGHIN	High income	Southern Europe	9948	3336	12	1149	9.5	22.8	53.4	3.6	26.5	3.2	156.3	7.5	low	142
Portugal	b1995	Europe	HIGHIN	High income	Southern Europe	10123	3450	13.1	1164	8.8	26.4	56.6	3.8	25.3	3.3	161.3	6.4	low	157
Portugal	b2000	Europe	HIGHIN	High income	Southern Europe	10326	3555	14.3	1297	9	29.5	57.7	4	23.5	3.4	162.3	6.2	low	157
Portugal	b2005	Europe	HIGHIN	High income	Southern Europe	10538	3558	14.5	1327	9.1	29.6	58.1	4.1	23.2	3.4	161.8	6.3	low	158
Puerto Rico	b1990	Americas	CALACA	Central and Andean Latin America and Caribbean	Caribbean		2658	9.2	1109	11.9	20.3	50.3	3.5	29.9	2.8
Puerto Rico	b1995	Americas	CALACA	Central and Andean Latin America and Caribbean	Caribbean		2656	9.2	1113	12	20.4	50.1	3.5	29.9	2.8
Puerto Rico	b2000	Americas	CALACA	Central and Andean Latin America and Caribbean	Caribbean		2690	9.4	1125	11.9	20.4	50.2	3.5	29.6	2.8
Puerto Rico	b2005	Americas	CALACA	Central and Andean Latin America and Caribbean	Caribbean		2768	9.8	1181	11.9	20.5	49.9	3.5	28.6	2.8
Qatar	b1990	Asia	CANAME	Central Asia North Africa and Middle East	Western Asia	470	2919	15.5	3415	21.9	12.8	21.6	5.3	15.8	2.5	118.5	26.6	high	36
Qatar	b1995	Asia	CANAME	Central Asia North Africa and Middle East	Western Asia	506	2887	15.2	3387	22.1	12.5	20.9	5.3	16	2.4	116.9	28.1	high	33
Qatar	b2000	Asia	CANAME	Central Asia North Africa and Middle East	Western Asia	589	2806	14.7	3292	22.1	12.2	20.5	5.3	16.4	2.4	115.7	29.4	high	29
Qatar	b2005	Asia	CANAME	Central Asia North Africa and Middle East	Western Asia	870	2887	15.2	3375	22	12.5	21	5.3	16	2.4	112	33.4	high	16
Republic of Korea	b1990	Asia	HIGHIN	High income	Eastern Asia	43013	3005	11	1772	15.9	10.4	26.7	3.7	23.8	2.6	132.4	16.4	medium	75
Republic of Korea	b1995	Asia	HIGHIN	High income	Eastern Asia	44561	3003	11.6	1602	13.7	13.2	33.5	3.8	24.2	2.8	138.9	13.1	low	102
Republic of Korea	b2000	Asia	HIGHIN	High income	Eastern Asia	46000	3029	11.6	1536	13.1	14.3	37.2	3.8	24.6	2.8	140.1	12.6	low	110
Republic of Korea	b2005	Asia	HIGHIN	High income	Eastern Asia	47114	3049	11.6	1502	12.8	15.3	38.8	3.8	24.8	2.9	139.2	13	low	110
Republic of Moldova	b1990	Europe	CEEAEU	Central and Eastern Europe	Eastern Europe	4355	3037	10.9	1355	12.4	18.9	47.4	3.6	26.3	2.9	148	9.7	low	120
Republic of Moldova	b1995	Europe	CEEAEU	Central and Eastern Europe	Eastern Europe	4337	2872	9.4	1339	14.1	16.6	40.7	3.3	27.9	2.6	134.3	15.3	medium	89
Republic of Moldova	b2000	Europe	CEEAEU	Central and Eastern Europe	Eastern Europe	4100	2746	8.9	1337	14.9	16.7	37.7	3.2	28.5	2.5	126.7	20	medium	64
Republic of Moldova	b2005	Europe	CEEAEU	Central and Eastern Europe	Eastern Europe	3777	2957	9.7	1452	14.9	18.4	38	3.3	26.8	2.6	126.6	20	medium	62
Réunion	b1990	Africa	SUSAAF	Sub-Saharan Africa	Eastern Africa		2372	8.2	1436	17.3	9.8	25.6	3.5	28.5	2.3
Réunion	b1995	Africa	SUSAAF	Sub-Saharan Africa	Eastern Africa		2343	8.2	1411	17.1	10	26.2	3.5	28.7	2.3
Réunion	b2000	Africa	SUSAAF	Sub-Saharan Africa	Eastern Africa		2333	8.1	1405	17.2	9.8	25.8	3.5	28.8	2.3
Réunion	b2005	Africa	SUSAAF	Sub-Saharan Africa	Eastern Africa		2348	8.2	1400	17	10.1	26.6	3.5	28.8	2.4
Romania	b1990	Europe	CEEAEU	Central and Eastern Europe	Eastern Europe	23085	3002	10	953	9.4	24.1	55.1	3.3	30.2	3	150.9	8.8	low	131
Romania	b1995	Europe	CEEAEU	Central and Eastern Europe	Eastern Europe	22763	3075	10.5	1029	9.7	23.6	53.8	3.4	29	3	150	9.1	low	131
Romania	b2000	Europe	CEEAEU	Central and Eastern Europe	Eastern Europe	22155	3246	11	1029	9.3	22.6	53	3.4	28.4	3.1	151.3	8.8	low	142
Romania	b2005	Europe	CEEAEU	Central and Eastern Europe	Eastern Europe	21789	3498	12.3	1108	8.9	24.6	55	3.5	26.4	3.3	156.4	7.5	low	150
Russian Federation	b1990	Europe	CEEAEU	Central and Eastern Europe	Eastern Europe	147710	2907	11.5	1087	9.3	24.3	55.9	4	27.4	3.2	159.5	6.8	low	150
Russian Federation	b1995	Europe	CEEAEU	Central and Eastern Europe	Eastern Europe	146905	2992	11.9	1067	8.9	25.1	57	4	27.2	3.2	160.1	6.7	low	153
Russian Federation	b2000	Europe	CEEAEU	Central and Eastern Europe	Eastern Europe	145448	3022	10.7	1009	9.3	22	54	3.6	28.9	3.1	150.8	8.9	low	139
Russian Federation	b2005	Europe	CEEAEU	Central and Eastern Europe	Eastern Europe	143210	3290	11.6	1083	9.3	21.9	53.5	3.5	27.4	3.2	152.9	8.3	low	143
Rwanda	b1990	Africa	SUSAAF	Sub-Saharan Africa	Eastern Africa	6896	1877	6.3	1635	25.9	2.9	8.9	3.3	29.2	1.8	108.6	37.5	high	10
Rwanda	b1995	Africa	SUSAAF	Sub-Saharan Africa	Eastern Africa	5921	1803	6	1520	25.2	3.4	10.2	3.3	30.4	1.8	107.1	39.6	high	8
Rwanda	b2000	Africa	SUSAAF	Sub-Saharan Africa	Eastern Africa	7927	1891	6.2	1489	23.8	3.1	9.8	3.3	30.4	1.9	108	38.4	high	8
Rwanda	b2005	Africa	SUSAAF	Sub-Saharan Africa	Eastern Africa	9264	2045	6.8	1607	23.5	3.2	10.2	3.3	28.8	2	110.8	34.9	high	11
Saint Kitts and Nevis	b1990	Americas	CALACA	Central and Andean Latin America and Caribbean	Caribbean		2789	9.2	1026	11	20.6	55.7	3.3	30.6	2.8
Saint Kitts and Nevis	b1995	Americas	CALACA	Central and Andean Latin America and Caribbean	Caribbean		2582	9.3	978	10.4	23.7	59.5	3.6	30.9	2.9
Saint Kitts and Nevis	b2000	Americas	CALACA	Central and Andean Latin America and Caribbean	Caribbean		2575	10	922	9.1	26.1	62.2	3.9	30.5	3.1
Saint Kitts and Nevis	b2005	Americas	CALACA	Central and Andean Latin America and Caribbean	Caribbean		2561	9.9	991	9.9	25.7	60.2	3.9	30	3
Saint Lucia	b1990	Americas	CALACA	Central and Andean Latin America and Caribbean	Caribbean	138	2724	9.6	902	9.4	23.9	59.3	3.5	31.3	3	163.1	6.1	low	159
Saint Lucia	b1995	Americas	CALACA	Central and Andean Latin America and Caribbean	Caribbean	147	2909	10.6	904	8.4	26	62.3	3.7	29.9	3.2	171	4.8	low	170
Saint Lucia	b2000	Americas	CALACA	Central and Andean Latin America and Caribbean	Caribbean	157	2889	11	929	8.4	27.5	63.1	3.8	29.3	3.2	169.1	5.1	low	169
Saint Lucia	b2005	Americas	CALACA	Central and Andean Latin America and Caribbean	Caribbean	165	2910	11.8	1012	8.5	29.1	63.2	4.1	27.6	3.3	168.1	5.3	low	173
Saint Vincent and the Grenadines	b1990	Americas	CALACA	Central and Andean Latin America and Caribbean	Caribbean	107	2512	8.2	1250	15.1	16.8	47.1	3.3	30	2.5	133.7	15.7	medium	81
Saint Vincent and the Grenadines	b1995	Americas	CALACA	Central and Andean Latin America and Caribbean	Caribbean	108	2569	8.4	1175	13.9	17.4	49.4	3.3	30.4	2.5	135.3	14.8	low	93
Saint Vincent and the Grenadines	b2000	Americas	CALACA	Central and Andean Latin America and Caribbean	Caribbean	108	2749	9	1150	12.7	17.1	47.9	3.3	29.9	2.7	139.4	12.9	low	107
Saint Vincent and the Grenadines	b2005	Americas	CALACA	Central and Andean Latin America and Caribbean	Caribbean	109	2928	10.3	1276	12.3	18.5	49.2	3.5	27.4	2.8	144.4	10.9	low	122
Samoa	b1990	Oceania	ESEASP	East and Southeast Asia and Pacific	Polynesia	161	2884	13	1613	12.3	25.9	61.3	4.5	23	3	164.5	5.8	low	162
Samoa	b1995	Oceania	ESEASP	East and Southeast Asia and Pacific	Polynesia	169	2699	12.2	1458	11.8	27.4	62.1	4.5	24.5	3	163.9	5.9	low	161
Samoa	b2000	Oceania	ESEASP	East and Southeast Asia and Pacific	Polynesia	176	3035	13.3	1504	11.2	26.4	62.4	4.4	23.3	3.1	171	4.8	low	173
Samoa	b2005	Oceania	ESEASP	East and Southeast Asia and Pacific	Polynesia	180	3113	13	1655	12.6	25.3	59.6	4.2	22.8	3	162.5	6.2	low	161
Sao Tome and Principe	b1990	Africa	SUSAAF	Sub-Saharan Africa	Middle Africa	117	2761	8	2526	31.1	4.3	11.1	2.9	22.5	1.8	104.8	42.8	high	6
Sao Tome and Principe	b1995	Africa	SUSAAF	Sub-Saharan Africa	Middle Africa	128	2794	8.1	2422	29.5	4.1	11.2	2.9	22.9	1.9	105.9	41.2	high	6
Sao Tome and Principe	b2000	Africa	SUSAAF	Sub-Saharan Africa	Middle Africa	141	2943	8.2	2342	28.2	4.1	11.7	2.8	23.2	1.9	107.6	38.9	high	7
Sao Tome and Principe	b2005	Africa	SUSAAF	Sub-Saharan Africa	Middle Africa	153	3166	9.2	2449	26.3	5.7	15.8	2.9	22	2	113.5	31.7	high	19
Saudi Arabia	b1990	Asia	CANAME	Central Asia North Africa and Middle East	Western Asia	16163	2804	14.2	2969	20.7	14.8	25.6	5.1	17.4	2.5	137	14	low	94
Saudi Arabia	b1995	Asia	CANAME	Central Asia North Africa and Middle East	Western Asia	18433	2855	13.8	3060	22	13.2	24.8	4.8	17.4	2.4	130.1	17.7	medium	76
Saudi Arabia	b2000	Asia	CANAME	Central Asia North Africa and Middle East	Western Asia	20192	2982	14.1	3009	21.2	14.6	26.6	4.7	17.4	2.4	131.6	16.8	medium	81
Saudi Arabia	b2005	Asia	CANAME	Central Asia North Africa and Middle East	Western Asia	24006	3079	14.9	3180	21.2	14.5	26.1	4.8	16.6	2.5	127.8	19.2	medium	71
Senegal	b1990	Africa	SUSAAF	Sub-Saharan Africa	Western Africa	7257	2187	7.6	1841	24	8.5	23.2	3.5	26.4	2	116.9	28.2	high	30
Senegal	b1995	Africa	SUSAAF	Sub-Saharan Africa	Western Africa	8376	2173	6.9	1569	22.4	8	23.9	3.2	28.9	2	116.1	28.9	high	30
Senegal	b2000	Africa	SUSAAF	Sub-Saharan Africa	Western Africa	9530	2151	6.8	1451	21	7.8	23.4	3.2	30	2	117.8	27.3	high	33
Senegal	b2005	Africa	SUSAAF	Sub-Saharan Africa	Western Africa	10887	2274	7.7	1659	21.4	8.1	22.2	3.4	27.5	2.1	120.7	24.6	medium	36
Serbia	b1990	Europe	CEEAEU	Central and Eastern Europe	Southern Europe	9602	3129	11.2	1151	10.2	26	53.7	3.6	27.3	3.1	152.9	8.3	low	133
Serbia	b1995	Europe	CEEAEU	Central and Eastern Europe	Southern Europe	10161	3112	11.4	1157	10.1	26.4	54.1	3.6	27.1	3.1	152.2	8.5	low	136
Serbia	b2000	Europe	CEEAEU	Central and Eastern Europe	Southern Europe	10130	3061	11.8	1148	9.6	28	56.7	3.9	26.7	3.2	154.1	8	low	148
Serbia	b2005	Europe	CEEAEU	Central and Eastern Europe	Southern Europe	9869	2943	12.1	1072	8.8	30.3	61.1	4.1	26.9	3.3	158.3	7	low	155
Serbia and Montenegro	b1990	Europe	CEEAEU	Central and Eastern Europe	Southern Europe		3053	11.8	1021	8.6	31.1	61.3	3.9	27.6	3.3
Serbia and Montenegro	b1995	Europe	CEEAEU	Central and Eastern Europe	Southern Europe		2968	12.1	910	7.4	33.4	65.4	4.1	28	3.4
Serbia and Montenegro	b2000	Europe	CEEAEU	Central and Eastern Europe	Southern Europe		2804	12	819	6.7	35.9	68.4	4.3	28.9	3.5
Serbia and Montenegro	b2005	Europe	CEEAEU	Central and Eastern Europe	Southern Europe		2812	11.7	867	7.4	33.3	65.8	4.2	28.9	3.4
Seychelles	b1990	Africa	SUSAAF	Sub-Saharan Africa	Eastern Africa	67	2746	9	1490	16.5	14.1	33.4	3.3	27.3	2.4	141.6	12	low	108
Seychelles	b1995	Africa	SUSAAF	Sub-Saharan Africa	Eastern Africa	71	2764	9	1525	16.7	15.7	36.1	3.3	27	2.4	140.5	12.4	low	105
Seychelles	b2000	Africa	SUSAAF	Sub-Saharan Africa	Eastern Africa	75	2759	9.3	1614	17.3	15.3	36.4	3.4	26.2	2.4	139.1	13.1	low	104
Seychelles	b2005	Africa	SUSAAF	Sub-Saharan Africa	Eastern Africa	79	2846	10.3	1899	18.3	16.2	33.8	3.6	23.7	2.4	138.8	13.2	low	108
Sierra Leone	b1990	Africa	SUSAAF	Sub-Saharan Africa	Western Africa	3957	2067	6	1232	20.3	3.1	9.4	2.9	32.9	2	112.2	33.2	high	16
Sierra Leone	b1995	Africa	SUSAAF	Sub-Saharan Africa	Western Africa	3928	2162	6.4	1336	20.8	2.9	9.2	2.9	31.5	2	113.5	31.8	high	23
Sierra Leone	b2000	Africa	SUSAAF	Sub-Saharan Africa	Western Africa	4201	2124	6.6	1373	20.6	2.9	8.2	3.1	30.9	2	115.5	29.6	high	25
Sierra Leone	b2005	Africa	SUSAAF	Sub-Saharan Africa	Western Africa	5137	2221	7.2	1541	21.3	4	9.9	3.2	28.8	2.1	117.9	27.2	high	31
Singapore	b1990	Asia	HIGHIN	High income	South-Eastern Asia	2723	2910	11	1598	14.4	16.4	37.3	3.8	24.7	2.7	135.4	14.8	low	87
Singapore	b1995	Asia	HIGHIN	High income	South-Eastern Asia	3010	2839	10.7	1534	14.2	16.5	37.7	3.8	25.4	2.7	135.1	14.9	low	91
Singapore	b2000	Asia	HIGHIN	High income	South-Eastern Asia	3267	2934	11.2	1592	14.1	17.1	38.6	3.8	24.6	2.7	136.1	14.4	low	94
Singapore	b2005	Asia	HIGHIN	High income	South-Eastern Asia	3520	2924	11.1	1592	14.1	17.1	38.7	3.8	24.6	2.7	134.3	15.4	medium	95
Slovakia	b1990	Europe	CEEAEU	Central and Eastern Europe	Eastern Europe	5264	3097	11.6	1278	10.9	27.4	52.5	3.8	26	3	152.9	8.3	low	134
Slovakia	b1995	Europe	CEEAEU	Central and Eastern Europe	Eastern Europe	5348	3089	11.3	1386	12.2	25.1	47.9	3.7	25.7	2.9	144.3	11	low	118
Slovakia	b2000	Europe	CEEAEU	Central and Eastern Europe	Eastern Europe	5378	3065	9.7	1145	11.7	24.2	48.1	3.2	29	2.8	137.8	13.6	low	101
Slovakia	b2005	Europe	CEEAEU	Central and Eastern Europe	Eastern Europe	5388	3027	9.6	1209	12.4	23	45.6	3.2	28.6	2.8	132.6	16.3	medium	88
Slovenia	b1990	Europe	CEEAEU	Central and Eastern Europe	Southern Europe	1995	2787	10.7	1094	10.1	28.5	56.6	3.8	28.2	3	149.3	9.3	low	125
Slovenia	b1995	Europe	CEEAEU	Central and Eastern Europe	Southern Europe	1989	2863	12.7	1377	10.8	31.3	56.7	4.4	24.5	3.1	150.5	9	low	132
Slovenia	b2000	Europe	CEEAEU	Central and Eastern Europe	Southern Europe	1988	2902	12.9	1409	10.8	30	56.3	4.5	24.1	3.1	149.2	9.4	low	136
Slovenia	b2005	Europe	CEEAEU	Central and Eastern Europe	Southern Europe	2004	3151	13.3	1489	11.1	29.9	55.1	4.2	23.4	3.1	147.7	9.8	low	134
Solomon Islands	b1990	Oceania	ESEASP	East and Southeast Asia and Pacific	Melanesia	310	2193	7.5	1400	18.6	10.9	26.8	3.4	29.6	2.2	126.1	20.4	medium	59
Solomon Islands	b1995	Oceania	ESEASP	East and Southeast Asia and Pacific	Melanesia	357	2279	7.6	1478	19.3	9.4	23.3	3.3	28.9	2.2	123.5	22.3	medium	50
Solomon Islands	b2000	Oceania	ESEASP	East and Southeast Asia and Pacific	Melanesia	410	2383	7.6	1532	20	7.8	19.1	3.2	28.5	2.2	120.8	24.6	medium	40
Solomon Islands	b2005	Oceania	ESEASP	East and Southeast Asia and Pacific	Melanesia	470	2461	7.8	1545	19.6	7.4	19.9	3.2	28.1	2.2	121.7	23.8	medium	39
Somalia	b1990	Africa	SUSAAF	Sub-Saharan Africa	Eastern Africa	6562	2170	7.8	1831	23.3	7.8	21.7	3.6	26.3	2	116.8	28.3	high	28
Somalia	b1995	Africa	SUSAAF	Sub-Saharan Africa	Eastern Africa	6619	2315	8.2	1917	23.1	7.8	21.6	3.6	25.4	2.1	119.3	25.9	high	35
Somalia	b2000	Africa	SUSAAF	Sub-Saharan Africa	Eastern Africa	7406	2336	8.3	1932	23.1	7.9	21.7	3.6	25.2	2.1	119.9	25.3	high	37
Somalia	b2005	Africa	SUSAAF	Sub-Saharan Africa	Eastern Africa	8376	2336	8.3	1927	22.9	8	21.9	3.6	25.2	2.1	120.9	24.5	medium	37
South Africa	b1990	Africa	SUSAAF	Sub-Saharan Africa	Southern Africa	36879	2819	10.9	2151	19.6	13.8	41.8	3.9	22.1	2.4	132.4	16.4	medium	76
South Africa	b1995	Africa	SUSAAF	Sub-Saharan Africa	Southern Africa	41365	2805	10.5	2172	20.4	13	39.2	3.8	22.2	2.3	126.6	20	medium	62
South Africa	b2000	Africa	SUSAAF	Sub-Saharan Africa	Southern Africa	44805	2863	10.5	2216	21	12.1	37.4	3.7	22.1	2.3	123	22.7	medium	50
South Africa	b2005	Africa	SUSAAF	Sub-Saharan Africa	Southern Africa	47780	2940	11.3	2248	19.8	13.5	40.5	3.8	21.4	2.4	126.6	20	medium	63
Spain	b1990	Europe	HIGHIN	High income	Southern Europe	38924	3226	12.9	999	7.7	26.1	61.1	4	26.6	3.4	167.2	5.4	low	167
Spain	b1995	Europe	HIGHIN	High income	Southern Europe	39427	3240	13.1	962	7.3	27.3	64.3	4	26.6	3.5	167.5	5.3	low	166
Spain	b2000	Europe	HIGHIN	High income	Southern Europe	40411	3309	13.9	959	6.9	28.8	66.6	4.2	25.9	3.6	170.9	4.9	low	172
Spain	b2005	Europe	HIGHIN	High income	Southern Europe	43297	3236	13.5	999	7.3	28.7	65.5	4.2	25.9	3.5	167.2	5.4	low	171
Sri Lanka	b1990	Asia	ESEASP	East and Southeast Asia and Pacific	Southern Asia	17346	2274	6.5	1483	22.5	5.3	12.6	2.9	30	2	102.6	46	high	4
Sri Lanka	b1995	Asia	ESEASP	East and Southeast Asia and Pacific	Southern Asia	18190	2299	6.6	1504	22.6	5.7	13.8	2.9	29.8	2	101	48.4	high	2
Sri Lanka	b2000	Asia	ESEASP	East and Southeast Asia and Pacific	Southern Asia	18803	2436	7	1537	21.9	6	14.1	2.9	29.1	2	102.8	45.6	high	4
Sri Lanka	b2005	Asia	ESEASP	East and Southeast Asia and Pacific	Southern Asia	19817	2442	7.1	1570	21.9	6	14.1	2.9	28.7	2	102.8	45.7	high	3
Sudan	b1990	Africa	SUSAAF	Sub-Saharan Africa	Northern Africa	26601	2147	7.7	1042	13.4	17.1	43.5	3.6	32.5	2.5	142.4	11.7	low	109
Sudan	b1995	Africa	SUSAAF	Sub-Saharan Africa	Northern Africa	30206	2279	8.6	1176	13.6	17.9	43.6	3.8	30.1	2.6	146.2	10.3	low	123
Sudan	b2000	Africa	SUSAAF	Sub-Saharan Africa	Northern Africa	34229	2296	9	1117	12.3	20.9	48	3.9	30.1	2.7	152.3	8.5	low	144
Sudan	b2005	Africa	SUSAAF	Sub-Saharan Africa	Northern Africa	38501	2403	9.5	1123	11.7	22.6	50.1	4	29.4	2.8	156.7	7.4	low	151
Suriname	b1990	Americas	CALACA	Central and Andean Latin America and Caribbean	South America	407	2646	8	1119	13.8	12.7	38.1	3	31.3	2.5	133.6	15.7	medium	80
Suriname	b1995	Americas	CALACA	Central and Andean Latin America and Caribbean	South America	436	2672	7.7	1132	14.6	11.4	34.4	2.9	31.6	2.4	127.6	19.4	medium	64
Suriname	b2000	Americas	CALACA	Central and Andean Latin America and Caribbean	South America	466	2645	7.4	1048	14	11.3	37.8	2.8	32.8	2.4	126.3	20.2	medium	61
Suriname	b2005	Americas	CALACA	Central and Andean Latin America and Caribbean	South America	499	2647	7.6	1070	14	11	36.8	2.9	32.4	2.4	127.1	19.7	medium	65
Swaziland	b1990	Africa	SUSAAF	Sub-Saharan Africa	Southern Africa	859	2476	10.1	2213	21.8	10.3	32.1	4.1	22.4	2.3	134.5	15.2	medium	84
Swaziland	b1995	Africa	SUSAAF	Sub-Saharan Africa	Southern Africa	967	2275	9.7	2299	23.4	10.7	31.7	4.3	22.3	2.2	127.5	19.4	medium	63
Swaziland	b2000	Africa	SUSAAF	Sub-Saharan Africa	Southern Africa	1062	2310	8.9	1946	21.7	12.8	36.9	3.9	24.6	2.2	125.3	21	medium	57
Swaziland	b2005	Africa	SUSAAF	Sub-Saharan Africa	Southern Africa	1109	2325	9.4	1884	19.8	13.8	39.8	4.1	24.5	2.3	129.2	18.3	medium	73
Sweden	b1990	Europe	HIGHIN	High income	Northern Europe	8554	2951	11.3	947	8.3	34.9	64.3	3.8	28.8	3.2	157.2	7.3	low	144
Sweden	b1995	Europe	HIGHIN	High income	Northern Europe	8802	3064	11.4	913	7.9	34.2	65.4	3.7	28.8	3.3	160.9	6.5	low	154
Sweden	b2000	Europe	HIGHIN	High income	Northern Europe	8879	3082	12.1	955	7.9	34.4	65.7	3.9	27.8	3.4	162.5	6.2	low	159
Sweden	b2005	Europe	HIGHIN	High income	Northern Europe	9041	3046	12.7	1004	7.9	35.6	65.7	4.2	26.8	3.4	163.3	6.1	low	163
Switzerland	b1990	Europe	HIGHIN	High income	Western Europe	6726	3295	14.7	942	6.4	38.1	73.2	4.5	25.2	3.7	179	3.9	low	180
Switzerland	b1995	Europe	HIGHIN	High income	Western Europe	7029	3239	13.7	934	6.8	36.3	71.3	4.2	26.2	3.6	173.9	4.5	low	175
Switzerland	b2000	Europe	HIGHIN	High income	Western Europe	7196	3284	13.4	924	6.9	34.8	70.3	4.1	26.6	3.6	172.1	4.7	low	175
Switzerland	b2005	Europe	HIGHIN	High income	Western Europe	7441	3342	13.3	930	6.9	34	70	4	26.6	3.5	170.3	4.9	low	177
Syrian Arab Republic	b1990	Asia	CANAME	Central Asia North Africa and Middle East	Western Asia	12340	2925	15.5	3535	22.6	12.5	19.9	5.3	15.6	2.4	139.8	12.8	low	104
Syrian Arab Republic	b1995	Asia	CANAME	Central Asia North Africa and Middle East	Western Asia	14170	2988	14.8	3384	22.6	12.1	20.7	5	16.2	2.4	135.4	14.8	low	95
Syrian Arab Republic	b2000	Asia	CANAME	Central Asia North Africa and Middle East	Western Asia	16035	3127	15.5	3524	22.5	12.5	21.6	5	15.6	2.4	133.5	15.8	medium	86
Syrian Arab Republic	b2005	Asia	CANAME	Central Asia North Africa and Middle East	Western Asia	18433	3104	16.1	3594	22.1	14.2	22.3	5.2	15.3	2.5	134.6	15.2	medium	99
Taiwan	b1990	Asia	CHINAR	China	Eastern Asia	20229	2402	9.7	1574	16.1	12.2	32.4	4	26.1	2.5	127.1	19.7	medium	60
Taiwan	b1995	Asia	CHINAR	China	Eastern Asia	21150	2459	9.9	1594	15.9	12.4	33	4	25.7	2.5	126.5	20.1	medium	60
Taiwan	b2000	Asia	CHINAR	China	Eastern Asia	22009	2443	9.9	1572	15.8	12.6	33.4	4	25.9	2.6	125.4	20.9	medium	58
Taiwan	b2005	Asia	CHINAR	China	Eastern Asia	22740	2464	9.9	1565	15.6	12.7	33.8	4	25.9	2.6	124.3	21.7	medium	49
Tajikistan	b1990	Asia	CANAME	Central Asia North Africa and Middle East	Central Asia	5278	2539	9.7	1304	13.3	17.8	41.2	3.8	27.8	2.7	154.1	8	low	136
Tajikistan	b1995	Asia	CANAME	Central Asia North Africa and Middle East	Central Asia	5791	2186	6.7	1061	15.8	11.1	29.4	3	33.8	2.3	128.1	19	medium	66
Tajikistan	b2000	Asia	CANAME	Central Asia North Africa and Middle East	Central Asia	6168	2119	6.3	1032	16.2	9.5	27.3	3	34.6	2.2	122	23.6	medium	45
Tajikistan	b2005	Asia	CANAME	Central Asia North Africa and Middle East	Central Asia	6467	2283	7.4	1194	16	10.3	28	3.2	31.4	2.3	128.2	18.9	medium	72
Thailand	b1990	Asia	ESEASP	East and Southeast Asia and Pacific	South-Eastern Asia	56942	2276	7.9	1211	15.3	11	32.2	3.5	30.7	2.4	125	21.2	medium	54
Thailand	b1995	Asia	ESEASP	East and Southeast Asia and Pacific	South-Eastern Asia	59719	2448	8.4	1199	14.1	12.9	36.3	3.4	30.1	2.5	128.9	18.5	medium	70
Thailand	b2000	Asia	ESEASP	East and Southeast Asia and Pacific	South-Eastern Asia	63178	2516	8.3	1231	14.7	12.2	34.8	3.3	30	2.5	124.5	21.5	medium	53
Thailand	b2005	Asia	ESEASP	East and Southeast Asia and Pacific	South-Eastern Asia	66610	2576	8.5	1218	14.2	12.6	37.8	3.3	29.8	2.5	126.1	20.4	medium	59
The former Yugoslav Republic of Macedonia	b1990	Europe	CEEAEU	Central and Eastern Europe	Southern Europe	1908	2871	9.7	1123	11.5	20.4	45.1	3.4	29.2	2.8	143.2	11.4	low	110
The former Yugoslav Republic of Macedonia	b1995	Europe	CEEAEU	Central and Eastern Europe	Southern Europe	1963	2671	9.3	1062	11.4	19.1	46.1	3.5	30.3	2.8	140.3	12.5	low	104
The former Yugoslav Republic of Macedonia	b2000	Europe	CEEAEU	Central and Eastern Europe	Southern Europe	2009	2879	9.6	1231	12.8	18	40.8	3.3	28.5	2.7	134.9	15	medium	92
The former Yugoslav Republic of Macedonia	b2005	Europe	CEEAEU	Central and Eastern Europe	Southern Europe	2038	3018	10.4	1310	12.5	19.9	44.2	3.4	27.1	2.8	136.9	14.1	low	104
Timor-Leste	b1990	Asia	ESEASP	East and Southeast Asia and Pacific	South-Eastern Asia	753	2140	8	1293	15.9	14.2	38.3	3.8	29.8	2.4	133.2	16	medium	78
Timor-Leste	b1995	Asia	ESEASP	East and Southeast Asia and Pacific	South-Eastern Asia	844	2161	8.1	1377	16.8	13.3	36.2	3.8	29	2.4	132.7	16.2	medium	85
Timor-Leste	b2000	Asia	ESEASP	East and Southeast Asia and Pacific	South-Eastern Asia	846	2101	7.7	1287	16.5	13.2	36.3	3.7	30.2	2.3	137.9	13.6	low	102
Timor-Leste	b2005	Asia	ESEASP	East and Southeast Asia and Pacific	South-Eastern Asia	1007	2166	7.5	1326	17.5	10.6	31.9	3.5	30.1	2.3	131.6	16.9	medium	77
Togo	b1990	Africa	SUSAAF	Sub-Saharan Africa	Western Africa	3662	1936	6.5	1273	19.4	4.2	12.3	3.4	31.9	2.1	120.2	25.1	high	40
Togo	b1995	Africa	SUSAAF	Sub-Saharan Africa	Western Africa	4112	2017	7.1	1461	20.4	3.6	9.8	3.5	29.5	2.1	120.5	24.8	medium	40
Togo	b2000	Africa	SUSAAF	Sub-Saharan Africa	Western Africa	4789	2091	7.2	1504	20.6	3.3	9.6	3.5	29.1	2.1	119.2	26	high	35
Togo	b2005	Africa	SUSAAF	Sub-Saharan Africa	Western Africa	5415	2182	7.6	1607	20.8	3.3	9.7	3.5	27.9	2.1	119.4	25.8	high	33
Tokelau	b1990	Oceania	ESEASP	East and Southeast Asia and Pacific	Polynesia		2708	9.8	1467	14.8	17.3	45.6	3.6	26.6	2.6
Tokelau	b1995	Oceania	ESEASP	East and Southeast Asia and Pacific	Polynesia		2767	10.1	1492	14.6	17.7	45.9	3.7	26.1	2.6
Tokelau	b2000	Oceania	ESEASP	East and Southeast Asia and Pacific	Polynesia		2753	10	1487	14.7	17.4	45.5	3.6	26.3	2.6
Tokelau	b2005	Oceania	ESEASP	East and Southeast Asia and Pacific	Polynesia		2749	10.1	1477	14.5	17.7	46.1	3.7	26.3	2.6
Tonga	b1990	Oceania	ESEASP	East and Southeast Asia and Pacific	Polynesia	95	2757	10.1	1491	14.7	17.5	45.9	3.7	26.2	2.6	145.9	10.4	low	115
Tonga	b1995	Oceania	ESEASP	East and Southeast Asia and Pacific	Polynesia	96	2741	10	1488	14.8	17.3	45.7	3.6	26.3	2.6	144.1	11.1	low	114
Tonga	b2000	Oceania	ESEASP	East and Southeast Asia and Pacific	Polynesia	98	2808	10.3	1518	14.6	17.7	46	3.7	25.8	2.7	145.5	10.5	low	122
Tonga	b2005	Oceania	ESEASP	East and Southeast Asia and Pacific	Polynesia	101	2810	10.3	1515	14.5	17.9	46.5	3.7	25.8	2.7	145.9	10.4	low	130
Trinidad and Tobago	b1990	Americas	CALACA	Central and Andean Latin America and Caribbean	Caribbean	1218	2891	7.7	1089	14.1	14.6	38.4	2.6	32.1	2.5	131.7	16.8	medium	73
Trinidad and Tobago	b1995	Americas	CALACA	Central and Andean Latin America and Caribbean	Caribbean	1262	2770	7.1	1034	14.5	14.4	36.9	2.5	33.5	2.4	123.3	22.5	medium	49
Trinidad and Tobago	b2000	Americas	CALACA	Central and Andean Latin America and Caribbean	Caribbean	1291	2859	7.6	1081	14.1	15.4	39.4	2.7	32.2	2.5	123.8	22.1	medium	52
Trinidad and Tobago	b2005	Americas	CALACA	Central and Andean Latin America and Caribbean	Caribbean	1316	2886	8.2	1100	13.2	17.4	43.4	2.9	31.2	2.6	127.6	19.3	medium	69
Tunisia	b1990	Africa	CANAME	Central Asia North Africa and Middle East	Northern Africa	8208	3117	9.6	1544	15.9	9	26.4	3.1	26.3	2.5	138	13.5	low	97
Tunisia	b1995	Africa	CANAME	Central Asia North Africa and Middle East	Northern Africa	8934	3191	9.9	1591	15.9	9.1	26.6	3.1	25.7	2.6	135.5	14.7	low	96
Tunisia	b2000	Africa	CANAME	Central Asia North Africa and Middle East	Northern Africa	9460	3300	10.3	1583	15.2	10.5	29.6	3.1	25.4	2.6	135.2	14.9	low	93
Tunisia	b2005	Africa	CANAME	Central Asia North Africa and Middle East	Northern Africa	9918	3302	10.6	1625	15.2	10.8	28.9	3.2	24.9	2.6	133	16.1	medium	90
Turkey	b1990	Asia	CANAME	Central Asia North Africa and Middle East	Western Asia	54242	3689	19.6	4667	23.6	11.1	16.1	5.3	12.5	2.4	131.9	16.7	medium	74
Turkey	b1995	Asia	CANAME	Central Asia North Africa and Middle East	Western Asia	58854	3639	19	4510	23.5	11.3	16.3	5.2	12.8	2.4	129.2	18.3	medium	72
Turkey	b2000	Asia	CANAME	Central Asia North Africa and Middle East	Western Asia	63628	3561	18.5	4401	23.5	10.5	15.5	5.2	13.1	2.4	126.6	20	medium	62
Turkey	b2005	Asia	CANAME	Central Asia North Africa and Middle East	Western Asia	68208	3546	18.1	4311	23.6	11.3	16	5.1	13.4	2.4	124.3	21.7	medium	48
Turkmenistan	b1990	Asia	CANAME	Central Asia North Africa and Middle East	Central Asia	3672	2864	11	1210	10.9	19.5	50.7	3.8	27.1	3	166.7	5.5	low	165
Turkmenistan	b1995	Asia	CANAME	Central Asia North Africa and Middle East	Central Asia	4178	2752	10	1129	11.2	18	49	3.6	28.8	2.9	159.6	6.8	low	152
Turkmenistan	b2000	Asia	CANAME	Central Asia North Africa and Middle East	Central Asia	4513	2794	11.1	1192	10.7	19.1	51.2	4	27.2	3	162.2	6.3	low	156
Turkmenistan	b2005	Asia	CANAME	Central Asia North Africa and Middle East	Central Asia	4744	2931	12.8	1269	9.8	21.1	53.6	4.4	25	3.2	168.2	5.2	low	174
Uganda	b1990	Africa	SUSAAF	Sub-Saharan Africa	Eastern Africa	17740	2264	8.2	1808	21.8	6.6	19.1	3.6	26	2.1	126.1	20.4	medium	57
Uganda	b1995	Africa	SUSAAF	Sub-Saharan Africa	Eastern Africa	20878	2227	7.8	1728	21.9	6.5	19.7	3.5	26.9	2.1	124.4	21.6	medium	52
Uganda	b2000	Africa	SUSAAF	Sub-Saharan Africa	Eastern Africa	24304	2272	7.9	1739	21.8	6	18.9	3.5	26.7	2.1	124.8	21.3	medium	55
Uganda	b2005	Africa	SUSAAF	Sub-Saharan Africa	Eastern Africa	28495	2262	7.8	1681	21.3	6.5	20.1	3.5	27.2	2.1	125.9	20.5	medium	57
Ukraine	b1990	Europe	CEEAEU	Central and Eastern Europe	Eastern Europe	51582	3222	11.9	1172	9.8	22.1	54.2	3.7	26.5	3.1	157.7	7.2	low	145
Ukraine	b1995	Europe	CEEAEU	Central and Eastern Europe	Eastern Europe	51020	3027	10.8	1116	10.3	21.1	51.2	3.6	28	3	149.8	9.2	low	130
Ukraine	b2000	Europe	CEEAEU	Central and Eastern Europe	Eastern Europe	48880	2990	10	1101	10.9	20.2	47.2	3.4	29	2.9	141.4	12.1	low	114
Ukraine	b2005	Europe	CEEAEU	Central and Eastern Europe	Eastern Europe	46955	3270	10.9	1191	10.8	20.3	47.3	3.3	27.4	3	143.1	11.4	low	115
United Arab Emirates	b1990	Asia	CANAME	Central Asia North Africa and Middle East	Western Asia	1811	3362	19.1	2794	14.5	24.3	41.9	5.7	15.8	3	149.1	9.4	low	124
United Arab Emirates	b1995	Asia	CANAME	Central Asia North Africa and Middle East	Western Asia	2361	3276	19	2730	14.2	24.6	41.8	5.8	16	3	145.3	10.6	low	121
United Arab Emirates	b2000	Asia	CANAME	Central Asia North Africa and Middle East	Western Asia	3020	3289	18.6	3186	17	21.1	33.2	5.6	15.2	2.8	132.9	16.1	medium	84
United Arab Emirates	b2005	Asia	CANAME	Central Asia North Africa and Middle East	Western Asia	4247	3269	18.2	3270	17.8	19.6	31.9	5.6	15.2	2.8	125.6	20.8	medium	55
United Kingdom of Great Britain and Northern Ireland	b1990	Europe	HIGHIN	High income	Northern Europe	57224	3216	13.2	850	6.4	32.8	67.7	4.1	27.3	3.6	176.6	4.1	low	177
United Kingdom of Great Britain and Northern Ireland	b1995	Europe	HIGHIN	High income	Northern Europe	58005	3214	12.9	849	6.5	31.7	66.8	4	27.7	3.6	174.9	4.3	low	177
United Kingdom of Great Britain and Northern Ireland	b2000	Europe	HIGHIN	High income	Northern Europe	58907	3359	13.6	951	6.9	30.5	64.4	4	26.2	3.6	173.8	4.5	low	176
United Kingdom of Great Britain and Northern Ireland	b2005	Europe	HIGHIN	High income	Northern Europe	60225	3374	14.1	1016	7.1	31.1	64.2	4.2	25.3	3.6	172.8	4.6	low	180
United Republic of Tanzania	b1990	Africa	SUSAAF	Sub-Saharan Africa	Eastern Africa	25564	2153	8.1	2127	25.9	7.1	19.5	3.8	24.3	2	114.8	30.4	high	23
United Republic of Tanzania	b1995	Africa	SUSAAF	Sub-Saharan Africa	Eastern Africa	29947	1962	7.4	1932	26	7.2	20	3.8	26	1.9	110.6	35.1	high	16
United Republic of Tanzania	b2000	Africa	SUSAAF	Sub-Saharan Africa	Eastern Africa	34120	1952	7.6	1992	26.1	6.8	19	3.9	25.5	1.9	110.8	34.8	high	14
United Republic of Tanzania	b2005	Africa	SUSAAF	Sub-Saharan Africa	Eastern Africa	38910	1965	7.4	1876	25.2	6.4	18.7	3.7	26.4	1.9	111.4	34.1	high	14
United States of America	b1990	Americas	HIGHIN	High income	Northern America	250133	3467	13	976	7.4	28.4	66.1	3.7	26.7	3.5	172	4.7	low	174
United States of America	b1995	Americas	HIGHIN	High income	Northern America	266276	3564	13.1	992	7.5	27.9	65.4	3.7	26.4	3.5	172.2	4.7	low	173
United States of America	b2000	Americas	HIGHIN	High income	Northern America	281966	3670	13.5	1059	7.7	27.7	65	3.7	25.5	3.5	171.1	4.8	low	174
United States of America	b2005	Americas	HIGHIN	High income	Northern America	296044	3748	13.8	1114	8	27.6	64.5	3.7	25	3.5	169.7	5	low	175
Uruguay	b1990	Americas	SOTRLA	Southern and Tropical Latin America	South America	3108	2583	14.9	642	4.3	35.6	79.1	5.8	26.9	4	204.5	2	low	186
Uruguay	b1995	Americas	SOTRLA	Southern and Tropical Latin America	South America	3223	2718	16.2	729	4.4	35.7	78.2	6	25	4.1	206.1	2	low	186
Uruguay	b2000	Americas	SOTRLA	Southern and Tropical Latin America	South America	3315	2766	15.3	830	5.4	33	74	5.5	25.3	3.9	195.7	2.5	low	186
Uruguay	b2005	Americas	SOTRLA	Southern and Tropical Latin America	South America	3327	2756	11.2	900	8	23.2	61.2	4.1	29.2	3.3	164.5	5.8	low	165
USSR	b1990	Europe	CEEAEU	Central and Eastern Europe	Eastern Europe		3212	12.8	960	7.4	27.5	63.9	4	27	3.4
USSR	b1995	Europe	CEEAEU	Central and Eastern Europe	Eastern Europe		2832	11.1	1113	9.9	23.2	54.3	3.9	27.7	3.1
USSR	b2000	Europe	CEEAEU	Central and Eastern Europe	Eastern Europe		2858	11.2	1254	11	22	49.8	3.9	26.6	3
USSR	b2005	Europe	CEEAEU	Central and Eastern Europe	Eastern Europe		2943	11.6	1312	11.2	21.9	49.1	3.9	25.8	3
Uzbekistan	b1990	Asia	CANAME	Central Asia North Africa and Middle East	Central Asia	20525	2800	10.5	1221	11.6	18.2	46.4	3.7	27.6	2.9	162	6.3	low	157
Uzbekistan	b1995	Asia	CANAME	Central Asia North Africa and Middle East	Central Asia	22912	2794	10.6	1206	11.3	16.4	47.7	3.8	27.6	2.9	162.3	6.2	low	158
Uzbekistan	b2000	Asia	CANAME	Central Asia North Africa and Middle East	Central Asia	24779	2499	9.2	1055	11.4	16.3	47.4	3.7	30.4	2.8	151.3	8.8	low	141
Uzbekistan	b2005	Asia	CANAME	Central Asia North Africa and Middle East	Central Asia	25986	2584	10	1128	11.2	16.6	46.9	3.9	28.9	2.9	151.1	8.8	low	140
Vanuatu	b1990	Oceania	ESEASP	East and Southeast Asia and Pacific	Melanesia	147	2808	10.6	1825	17	14.6	41.4	3.8	23.8	2.5	143.5	11.3	low	111
Vanuatu	b1995	Oceania	ESEASP	East and Southeast Asia and Pacific	Melanesia	168	2842	10.7	1780	16.5	15	40.8	3.8	24	2.6	143.9	11.1	low	112
Vanuatu	b2000	Oceania	ESEASP	East and Southeast Asia and Pacific	Melanesia	186	2919	10.8	1793	16.5	14.1	40.1	3.7	23.9	2.6	143.3	11.3	low	118
Vanuatu	b2005	Oceania	ESEASP	East and Southeast Asia and Pacific	Melanesia	211	2975	10.9	1894	17.3	13	37.1	3.6	23.3	2.5	139.5	12.9	low	111
Venezuela (Bolivarian Republic of)	b1990	Americas	CALACA	Central and Andean Latin America and Caribbean	South America	19673	2550	7	896	12.8	15.6	49.1	2.7	35.1	2.4	133.4	15.8	medium	79
Venezuela (Bolivarian Republic of)	b1995	Americas	CALACA	Central and Andean Latin America and Caribbean	South America	22050	2467	7	886	12.6	15.8	49.3	2.8	35.2	2.5	132.5	16.3	medium	84
Venezuela (Bolivarian Republic of)	b2000	Americas	CALACA	Central and Andean Latin America and Caribbean	South America	24350	2467	7.3	902	12.2	17	50.1	3	34.5	2.5	134	15.5	medium	90
Venezuela (Bolivarian Republic of)	b2005	Americas	CALACA	Central and Andean Latin America and Caribbean	South America	26665	2611	7.8	976	12.4	16.1	49.6	3	33	2.6	134.3	15.4	medium	96
Viet Nam	b1990	Asia	ESEASP	East and Southeast Asia and Pacific	South-Eastern Asia	67209	2234	7.9	1230	15.4	7.9	24.9	3.5	30.5	2.4	132.9	16.1	medium	77
Viet Nam	b1995	Asia	ESEASP	East and Southeast Asia and Pacific	South-Eastern Asia	73820	2449	8.9	1348	15	9	27.5	3.6	28.4	2.5	136.7	14.1	low	98
Viet Nam	b2000	Asia	ESEASP	East and Southeast Asia and Pacific	South-Eastern Asia	78981	2639	9.8	1412	14.2	10.6	31.5	3.7	26.9	2.7	139.2	13	low	106
Viet Nam	b2005	Asia	ESEASP	East and Southeast Asia and Pacific	South-Eastern Asia	83060	2869	11.7	1540	13	14.3	39.1	4.1	24.4	2.9	145.2	10.7	low	126
Yemen	b1990	Asia	CANAME	Central Asia North Africa and Middle East	Western Asia	12043	2041	10.8	2903	26.7	7.4	13.6	5.3	19.3	2.1	127.9	19.1	medium	61
Yemen	b1995	Asia	CANAME	Central Asia North Africa and Middle East	Western Asia	15101	1985	10.7	2906	26.8	6.2	11.4	5.4	19.4	2.1	124.5	21.6	medium	54
Yemen	b2000	Asia	CANAME	Central Asia North Africa and Middle East	Western Asia	17783	2007	10.8	2865	26.4	6.9	12.4	5.4	19.5	2.1	123.2	22.5	medium	51
Yemen	b2005	Asia	CANAME	Central Asia North Africa and Middle East	Western Asia	20678	2013	10.4	2657	25.4	8.6	16.1	5.2	20.4	2.1	122.2	23.4	medium	42
Yugoslavia	b1990	Europe	CEEAEU	Central and Eastern Europe	Southern Europe		3157	11.4	1171	10.2	26	53.6	3.6	27	3.1
Yugoslavia	b1995	Europe	CEEAEU	Central and Eastern Europe	Southern Europe		3111	11.3	1151	10.1	26.1	53.9	3.6	27.3	3.1
Yugoslavia	b2000	Europe	CEEAEU	Central and Eastern Europe	Southern Europe		3081	11.1	1138	10.1	26.2	53.8	3.6	27.5	3.1
Yugoslavia	b2005	Europe	CEEAEU	Central and Eastern Europe	Southern Europe		3132	11.5	1174	10.1	26.4	54	3.7	26.9	3.1
Zambia	b1990	Africa	SUSAAF	Sub-Saharan Africa	Eastern Africa	7868	2205	7.7	2403	30.7	5	16.7	3.5	23.2	1.8	104	43.9	high	5
Zambia	b1995	Africa	SUSAAF	Sub-Saharan Africa	Eastern Africa	8956	2152	7.5	2304	30.5	5	16.4	3.5	23.9	1.8	103.2	45	high	4
Zambia	b2000	Africa	SUSAAF	Sub-Saharan Africa	Eastern Africa	10207	2074	7.1	2138	29.8	5.1	17.1	3.4	25.1	1.8	102.7	45.8	high	3
Zambia	b2005	Africa	SUSAAF	Sub-Saharan Africa	Eastern Africa	11510	2052	7	2068	29.4	4.9	16.6	3.4	25.6	1.8	103.3	44.9	high	4
Zimbabwe	b1990	Africa	SUSAAF	Sub-Saharan Africa	Eastern Africa	10462	2006	7	2201	30.9	8.5	19.6	3.5	24.8	1.7	101.1	48.2	high	2
Zimbabwe	b1995	Africa	SUSAAF	Sub-Saharan Africa	Eastern Africa	11683	1932	6.4	2068	32.1	7.5	16.3	3.3	26.1	1.7	94.7	58.8	high	1
Zimbabwe	b2000	Africa	SUSAAF	Sub-Saharan Africa	Eastern Africa	12489	1991	6.7	2037	30.2	8.7	22	3.4	26	1.7	97.1	54.8	high	1
Zimbabwe	b2005	Africa	SUSAAF	Sub-Saharan Africa	Eastern Africa	12568	2158	7.4	2170	28.9	8.5	22.9	3.4	24.6	1.8	101	48.4	high	2
